# Supplementary material for: Visual prototypes in the ventral stream are attuned to complexity and gaze behavior
Source: Nat Commun. 2021 Nov 18;12:6723. doi: 10.1038/s41467-021-27027-8 (PMC8602238; doi:10.1038/s41467-021-27027-8)
Supplement: Supplementary file 3 — Source Data [file 41467_2021_27027_MOESM3_ESM.xlsx]

## Sheet: Fig_Main_1_C
Monkey A			Monkey B
Δ max z-score			Δ max z-score
V1/V2	V4	IT	V1/V2	V4	IT
1.10877	1.3555	0.518865	1.65239	0.445437	1.05639
0.648709	1.21787	0.777745	-0.715482	0.490027	1.62692
-0.0694716	1.24782	0.14336	0.163319	0.936727	1.00246
0.935144	1.46516	1.5422	0.0398529	0.231886	0.949924
0.525066	0.883593	1.18762	1.15145	0.514023	0.754525
1.64202	0.464062	0.553071	1.05647	0.953673	1.79649
0.638692	1.34357	0.380198	1.38839	-0.365859	1.53185
0.527472	1.02072	0.687273	0.302859	1.35684	0.30526
0.983877	1.22967	1.86704	0.742794	0.110159	-0.454596
0.888676	0.921087	1.89278	-0.17171	0.666864	1.09686
1.14897	0.779248	0.11431	1.04155	0.874058	1.3073
0.354289	1.36393	0.237651	0.462858	0.416688	1.7339
0.440015	1.17122	-0.150657	0.646779	0.831496	1.15057
1.00018	1.08265	1.08438	1.05936	0.781428	0.211481
0.973541	2.68487	0.685538	0.283783	0.426645	1.60038
0.822985	0.578552	0.628735	1.10954		-0.110261
0.841288	1.06983	2.33491	0.925266		0.974256
0.337	0.424841	0.572102	1.91247		-0.070899
-0.0674394	0.977614	1.63635	0.979788		0.713996
-0.138996	-0.0243278	1.11823	0.751756		0.682812
0.695744	0.194004	2.74746	0.489926		1.06609
1.33179	1.75752	1.95078	0.692137		0.774996
1.27211	1.03715	1.68985	0.191721		0.801738
0.542422	0.428119	0.094902	1.03477		1.30907
0.00100094	0.933785	1.26682	1.58598		0.518592
2.22954	0.671377	1.57756	0.847993		1.16085
2.9694	0.0327063	2.62964	1.10003		0.218277
1.23796	1.56813	1.20602	0.401246		1.58121
1.53434	-0.184175	1.96828	0.991105		1.52182
0.442356	0.131106	1.19758	0.950348		2.64242
0.603087	0.202414	1.7858	0.404222		1.06226
1.16583	-0.114724	1.01237	0.625376		1.23805
0.631251	1.03937	1.86897	1.21971		2.65032
0.547551	0.716806	0.316811	0.09517
0.641194	1.10871	1.0535
1.02671	0.531547	1.22853
0.256586	0.728764	0.781632
0.995492	0.871893	2.82033
0.519628	1.31583	1.32876
-0.254897	0.668543	1.21851
0.120627	0.784828	1.50741
-0.604436	1.12518	0.895683
0	1.20138	1.66359
-0.0513647	0.692581	1.76969
0	1.94803	0.438955
1.39662	0.61683	1.08905
0.84461	4.14455	2.51756
0.051167	0.545217	-0.599881
-0.257921	0.430872	1.10418
0.0714824	-0.423301	0.569745
0.629325	1.01901	1.56329
0.880467	-0.259404	1.28975
0.86693	0.979048	0.474546
0	0.870313	11.8607
0	1.4013	1.19098
1.09335	1.42844	0.398405
0.218646	0.569523	1.69107
0.721072	1.67226	0.639973
0.669884	1.65537	2.81547
-0.115834	0.953722	2.2731
0.890054	1.1784	0.800213
0.749401	1.39786	1.04794
0.420187	0.346619	1.06995
0.557106	0.773598	1.17848
0.114797	-2.45192	0.473819
-0.0576029	0.389795	1.28296
0.109077	1.19998	2.15962
1.24822		2.45034
0.248801		1.69483
0.261026		1.81816
0.712852		2.42826
0.773697		1.45815
0.858834		0.938368
0.741097		0.783913
0.602888		2.90696
1.07191		0.432119
0.996153		1.78905
0.413813		1.51506
0.911963		1.26549
1.05092		1.8312
0.691136		1.2214
0.689109		1.41152
0.365159		2.24099
0.391771		1.64165
1.0952		2.08259
0.829937		1.45656
0.51258		1.21442
3.16034		0.654059
0.272606		2.64848
7.20564		0.830965
0.16043		0
0.55639		1.4796
1.383		1.28725
1.53492
0.675084
1.14606
0.656982
0.987764
0.941642
0.618917
0.578524
0.139459
1.3408
0.0104048
0.767345
1.2029
0.211227
2.20189
-0.315262
0.44422
0.480204
0.870059
-0.0876193
0.885698
0.118629
0.28405
0.984979
0.864354
0.941062
1.72262
1.29753
0.63361
-0.596175
1.15299
0.688977
0.444674
1.96774
0.942632
0.519572
1.24704
1.24471
0.515508
0.593016
1.41938
0.878039
1.02728
1.2174
0.447677
1.3158
0.504587
1.03909
1.8163
0.674657
4.9321
0.600253
0.872739
1.16676
1.14626
0.974425
0.351624

## Sheet: Fig_Main_1_E
Monkey A					Monkey B
respChangeOverExp_areaID	respChangeOverExp_mean_ref	respChangeOverExp_mean_syn	respChangeOverExp_se_ref	respChangeOverExp_se_syn	respChangeOverExp_areaID	respChangeOverExp_mean_ref	respChangeOverExp_mean_syn	respChangeOverExp_se_ref	respChangeOverExp_se_syn
V1/V2	-0.588397	30.5915	2.41383	2.00168	V1/V2	2.1808	23.4055	2.63825	2.41227
V1/V2	-9.2779	40.2151	3.78186	2.11815	V1/V2	5.6204	13.6511	9.9107	4.71346
V1/V2	-10.4611	45.3793	4.05376	2.75867	V1/V2	-8.14675	12.3044	5.73585	3.8929
V1/V2	-5.46277	69.6478	7.21464	4.8323	V1/V2	-12.0158	19.8502	10.7101	5.60513
V1/V2	1.67755	21.1026	2.28432	1.80879	V1/V2	3.45119	-5.42944	7.64977	4.88685
V1/V2	9.73232	43.1029	4.60033	2.84417	V1/V2	-7.33596	207.479	12.9963	7.15962
V1/V2	-6.12955	24.1638	2.74713	1.43037	V1/V2	-0.617595	70.0274	16.9993	7.25592
V1/V2	5.7417	25.2754	3.96563	2.1607	V1/V2		132.906		7.84254
V1/V2	-3.51837	26.6948	3.37896	2.21709	V1/V2		186.449		12.3624
V1/V2	6.79613	16.0509	2.73558	1.83884	V1/V2		87.4587		5.35457
V1/V2	-5.40836	34.4178	3.43989	1.94932	V1/V2		76.0895		5.8251
V1/V2	-2.35827	10.8937	4.91475	3.38589	V1/V2		29.5177		3.62735
V1/V2	8.59079	17.4721	2.85835	2.3778	V1/V2		222.945		10.4001
V1/V2	-11.499	120.69	3.17972	4.16605	V1/V2		145.689		7.72547
V1/V2	-9.71876	10.7849	3.9659	4.35782	V1/V2		152.196		9.18035
V1/V2	14.058	59.6487	10.2382	7.70934	V1/V2		92.9306		5.77709
V1/V2	-13.8726	98.4168	9.30228	8.50433	V1/V2		44.2196		3.82372
V1/V2	-1.25349	21.973	4.86507	3.76519	V1/V2		30.4467		4.09722
V1/V2	-12.8971	5.8437	5.36426	4.44837	V1/V2	-7.44304	44.3878	5.34695	3.83827
V1/V2	17.2438	96.4519	11.5923	10.7906	V1/V2	-8.61621	43.39	6.58636	3.43798
V1/V2	-7.23968	63.9556	6.07445	5.89138	V1/V2	-4.72509	38.5141	3.31618	2.80301
V1/V2	-0.0777517	25.5751	1.56018	1.89073	V1/V2	-5.43499	23.2667	2.19182	1.54698
V1/V2	11.0847	29.3439	5.48181	4.44762	V1/V2	-4.73042	79.3122	4.10341	2.55891
V1/V2	-26.9194	59.3569	8.83357	7.79913	V1/V2	-22.0496	27.3731	10.7997	5.28422
V1/V2	-2.10399	29.4525	2.07281	1.88733	V1/V2	-4.12498	-6.90676	4.18923	2.30264
V1/V2	1.33733	99.0217	7.77833	6.75174	V1/V2	4.1436	4.46825	4.65309	2.03403
V1/V2	2.70405	58.9722	4.50687	3.36536	V1/V2		5.05535		2.00157
V1/V2	-18.2794	65.9813	9.21398	7.6585	V1/V2	-1.17262	79.4773	6.71937	4.18502
V1/V2	11.4523	112.962	11.7397	9.82542	V1/V2	-8.95567	26.7699	8.42995	6.43956
V4	-3.49022	31.0569	1.28785	1.76606	V1/V2	-8.40559	71.6846	8.35602	7.76467
V4	-2.00219	23.9787	2.32945	1.87666	V1/V2	29.4664	201.651	20.2856	13.7566
V4	-3.90362	94.2377	3.11299	1.87479	V1/V2	-22.6857	69.6855	7.44413	6.23632
V4	-1.64105	19.1388	3.87815	2.24961	V1/V2	-6.54905	75.942	12.5086	6.44594
V4	0.402817	16.5102	2.96295	2.33857	V1/V2	-19.919	65.4498	11.4888	6.04561
V4	-4.50471	10.8526	3.39735	1.75936	V4	-15.0218	29.4698	9.38053	4.13374
V4	5.5783	21.2583	4.70314	3.62598	V4	-35.3171	77.4472	9.72044	5.69608
V4	-5.66097	47.3917	2.74971	2.35744	V4	2.07678	36.3875	10.3948	5.76331
V4	-16.4718	53.6238	3.73727	2.84338	V4	3.83026	-19.9689	10.7057	4.83383
V4	-0.818891	-1.02163	0.828352	0.576479	V4	4.45021	87.9693	13.5817	6.7532
V4	10.9325	15.8016	3.67827	3.17333	V4	-16.9757	48.3497	9.19287	5.47839
V4	-9.87162	26.3658	6.57202	5.86743	V4		25.6507		4.27169
V4	-0.789707	54.7785	1.59106	1.84477	V4		56.9412		5.33553
V4	0.337706	1.31525	1.41777	0.744126	V4		58.7136		5.03238
V4	5.04854	14.2887	11.0715	6.58375	V4		73.9774		5.16492
V4	-11.0383	3.36274	4.76663	4.16592	V4		53.5495		4.10629
V4	-26.9792	57.0819	6.34717	4.964	V4		25.2021		3.65317
V4	-5.80253	5.3829	5.17091	4.14694	V4	3.25554	82.9117	15.5126	6.05422
V4	-31.7106	58.4576	9.97409	5.70852	V4	-16.8033	59.0735	12.6592	5.83569
V4	5.11407	20.867	6.58512	4.59319	V4	1.03431	30.3459	4.1972	1.90753
V4	-20.779	38.8173	7.38653	5.42512	V4	5.60043	56.6379	10.7947	5.88545
V4	-29.3498	13.5586	8.7514	5.99778	V4	0.410401	112.973	10.2222	4.53003
V4	0.064601	40.743	6.60824	4.47336	V4	-7.28537	25.181	8.12242	4.1983
V4	-11.7822	92.5454	3.53621	3.19196	V4	-2.10951	13.951	1.75046	0.99883
V4	1.41947	13.7547	0.811169	0.591366	V4	-9.69399	43.0098	2.10411	2.01613
V4	-2.00037	12.7171	2.76341	1.87911	V4	-3.92827	45.6312	2.07426	1.56439
V4		153.002		8.00486	V4	0.0410434	1.83875	0.945657	0.667012
V4		114.075		8.06173	V4	1.40761	2.36072	1.36505	0.800756
IT	-0.294379	9.14719	0.685083	0.488929	V4	-17.9108	80.8079	6.19593	4.74816
IT	-2.48074	21.3591	0.85599	0.750179	V4	-14.2351	107.534	12.0823	5.5287
IT	-1.69569	25.3011	0.806506	0.71808	V4	-2.26903	41.2614	7.48551	4.29595
IT	-0.816653	20.4599	0.580303	1.12062	V4	-14.2889	41.0805	9.79291	5.27054
IT	16.8935	15.2359	6.39786	4.91074	V4	-10.13	43.9985	5.01802	2.5399
IT	-2.76654	1.48553	4.77973	3.24107	V4	-14.1343	74.0309	13.1373	7.51642
IT		25.1014		2.70857	IT	-5.28667	33.9205	1.97075	1.50283
IT	-0.120713	0.102956	0.128689	0.159723	IT	-6.42732	43.1057	2.08907	1.5977
IT	-1.36688	31.4062	4.04268	3.19768	IT	-3.50113	26.9674	2.55895	1.91237
IT	-5.9845	39.0691	1.35899	1.61899	IT	-6.13087	71.8498	3.53173	2.37865
IT	-38.2659	91.398	8.63758	6.7751	IT	-17.1884	181.721	11.8118	5.32489
IT	7.84374	15.1853	5.84703	3.77793	IT	-27.722	223.217	19.4308	6.65661
IT	-17.5078	56.1583	8.06733	6.08177	IT	-41.4916	257.263	17.1925	6.80368
IT	1.66487	2.08199	3.0331	2.40532	IT	-9.04899	160.781	9.8634	4.36087
IT	-1.45317	13.2763	1.54023	1.29023	IT	-6.16828	176.349	10.175	4.65248
IT	1.73076	30.9391	0.819638	0.772724	IT	2.53621	2.34478	1.94562	0.904335
IT	0.184419	31.6148	0.917639	0.917001	IT	-1.77707	1.37649	1.8461	0.77034
IT	-0.728327	27.3104	0.583471	0.584002	IT	-19.1635	194.457	8.72705	4.54264
IT	-2.90717	9.2515	1.23375	0.903389	IT	-14.7058	235.776	18.4636	7.50836
IT	-9.52387	14.4601	4.45864	3.78138	IT	-9.57606	225.884	21.1802	7.04119
IT	-5.68714	33.3109	3.06721	1.84603	IT	-8.21081	39.064	10.1331	4.18232
IT	3.45546	4.89826	1.14148	0.643825	IT	-2.97972	20.6901	7.65756	2.9912
IT	-20.081	88.7456	9.29681	5.80156	IT		78.1504		2.73539
IT	-0.378816	0.952725	0.548076	0.573574	IT		248.464		8.69462
IT	-5.28169	16.6485	2.13817	1.20573	IT		18.8784		1.22407
IT	-12.5583	-7.73957	6.32893	3.18756	IT		191.515		5.17997
IT	-4.64532	39.7178	1.03748	1.17943	IT	-21.8151	190.189	15.8906	5.42115
IT	-1.38824	4.74044	1.10954	0.614933	IT	-10.4491	-13.131	12.3426	4.70189
IT	-4.04355	36.1976	1.57173	1.1051	IT	-8.75337	90.7232	10.5874	4.02791
IT	0.208668	23.2063	1.49215	1.1087	IT	0.194936	6.29186	10.4851	4.45542
IT	-13.8888	-14.7276	6.11302	4.01089	IT	-0.876786	48.6754	8.85214	4.91487
IT	-0.188586	39.0186	0.490452	0.767655	IT		131.399		6.02491
IT	-4.87487	3.43331	6.75118	3.28732	IT		66.045		5.0009
IT	-2.98544	29.9842	1.68954	1.28387	IT		43.6159		4.36547
IT	-0.0688309	27.1874	1.20226	1.02943	IT		0.393753		3.69626
IT	0.670438	17.0399	2.09834	1.32669	IT		-8.16376		3.38516
IT	-3.22662	1.22917	0.634492	0.442287	IT		8.22282		3.75028
IT	-2.80313	-2.48033	4.3177	3.78461	IT		-5.07497		3.51468
IT	-1.65934	-0.648097	0.643966	0.415905	IT		1.75436		3.72956
IT	-12.5332	-5.80983	3.92955	2.7499	IT	-1.06837	32.4674	2.53623	1.07561
IT	-3.46624	-8.07473	3.5533	2.54284	IT	-14.8886	72.7091	12.185	4.637
IT	1.99638	70.9215	2.57919	2.11154	IT	-1.44684	21.4141	1.40446	0.769712
IT	-1.51773	20.424	4.59567	2.74312	IT	-11.618	60.6213	2.23521	1.64959
IT	-1.43924	4.48403	0.761451	0.535366	IT	-7.45862	27.2593	1.54732	0.968567
IT	3.49815	4.29586	2.54657	1.7252	IT	3.18028	94.0342	16.1861	6.71372
IT	-2.07714	4.42814	0.944025	0.690859	IT	1.70201	1.07754	1.42265	0.815693
IT	-18.9809	92.1562	5.65397	3.59312	IT	8.00265	9.77632	3.90417	2.685
IT	-10.2931	36.6445	3.57877	2.07939	IT	0.019598	30.3875	2.80003	1.34916
IT	-2.50862	-0.0812423	1.97959	1.18673	IT	-5.88944	202.777	13.5991	8.71797
IT	-38.2292	20.8134	6.15706	5.19681	IT	-39.2101	177.09	12.5917	7.46807
IT	-4.32725	-25.2665	5.43719	3.42838	IT	-20.0449	178.157	12.254	6.54434
IT	-16.8838	-12.6297	5.56984	4.19204	IT	-6.29875	2.9958	4.64013	2.94803
IT	-5.2496	35.6996	3.13977	1.98019	IT	2.6921	6.34222	4.93769	2.67018
IT	-7.00308	30.2813	2.88034	1.76859	IT	-14.477	156.41	9.31386	6.02766
IT	-21.1353	-8.27375	6.31711	4.04359	IT	-7.78843	66.0601	3.50188	3.43086
IT	-1.73528	4.28353	6.04277	4.25549	IT	-9.66031	96.6453	7.84524	6.78629
IT	-0.1665	4.12797	7.2831	3.68956	IT	-15.7784	58.5824	8.46688	3.74179
IT	-0.318156	6.3144	1.24325	0.76979	IT	-4.93708	63.4687	2.42732	1.97671
IT	-1.94861	11.83	3.57915	2.72407	IT	-24.1663	121.026	8.47318	5.9796
IT	-10.5217	-9.12182	6.6323	4.25869	IT	-27.3857	92.0209	8.91864	5.81147
IT	-14.8818	19.0977	3.03514	1.65781	IT	-0.655365	8.87393	0.961303	0.496928
IT	14.9947	60.7076	7.27589	5.32739	IT	-5.33242	9.69202	6.54782	3.8549
IT	-1.51628	37.9445	1.67364	1.59381	IT		44.2845		1.45201
IT	0.438447	0.844222	1.09689	0.725566	IT	-1.14294	37.5273	3.00075	1.59625
IT	-11.7253	51.222	5.77004	4.41173	IT	3.44591	8.2584	2.63849	1.0631
IT	-1.91059	-0.421006	5.86327	4.55758	IT	-1.88528	2.83792	2.39027	1.47952
IT	-3.95013	6.02305	1.44209	1.2127
IT		26.9371		4.50688
IT		29.018		2.13655
IT		41.0347		1.77572

## Sheet: Fig_Main_2_A_monkA
No. gen to conv
Monkey A			Monkey B
V1/V2	V4	IT	V1/V2	V4	IT
9	12	12	25	19	21
7	15	11	52	13	12
8	12	20	24	8	19
10	8	19	51	76	70
12	5	5	31	39	9
7	24	29	12	14	8
7	6	7	4	49	13
16	15	11	7	43	23
11	11	24	9	11	23
8	40	12	34	6	5
10	8	16	15	41	11
29	27	7	37	17	13
14	16	10	25	9	18
10	4	37	6	4	11
13	18	21	5	5	25
24	49	13	5	2	8
17	17	16	15	5	8
12	14	16	7	18	17
30	15	29	20	8	33
4	27	37	10	20	8
4	4	16	7	12	15
16	24	63	15	20	30
11	12	9	6	31	17
4	14	5	5	13	2
6	13	13	10	13	38
10	14	16	13	32	22
42	11	9	14	10	15
4	12	26	21	32	29
12		30	16	19	21
		1	20	5	31
		38	5		23
		13	7		11
		21	8		13
		17	6		15
		22	6		16
		22			18
		9			29
		38			28
		5			22
		30			21
		24			12
		12			13
		21			15
		35			11
		2			14
		18			15
		14			30
		21			8
		32			12
		48			37
		28			27
		28			11
		28			14
		38			23
		24			44
		13			39
		12			18
		32			9
		14			10
		34			27
		101
		17
		7
		11
		9
		14
		39
		34
		8
		13

## Sheet: Fig_Main_2_D_monkA_orientation
IT	V1V2	V4
-0.0452441	-0.831525	0.876769
0.502652	0.564631	-1.06728
-0.166049	0.972429	-0.80638
-0.761063	-0.364282	1.12535
0.389749	-0.632023	0.242274
0.0752186	-0.814814	0.739595
-0.359278	0.785897	-0.426619
-0.173881	0.775484	-0.601603
-0.377764	1.02142	-0.643656
-0.728527	0.816227	-0.0877003
-0.311204	1.04456	-0.733354
-0.121023	0.625646	-0.504623
-0.425308	0.891405	-0.466097
-0.648009	1.1231	-0.475086
0.0476326	0.846329	-0.893962
-0.640194	1.13174	-0.491543
-0.401063	0.375455	0.0256081
-0.719711	1.01326	-0.293545
-0.693677	-0.327793	1.02147
0.00327866	0.939616	-0.942895
-1.11399	0.784232	0.32976
-0.801207	1.08578	-0.284576
-0.169051	0.928797	-0.759746
-0.123666	0.88796	-0.764294
-1.01774	0.854247	0.163493
-0.620806	0.71341	-0.092604
-0.404061	1.06397	-0.659909
-0.616115	0.958684	-0.342568
0.24563	0.748585	-0.994215
0.743225	0.353186	-1.09641
0.363869	0.658888	-1.02276
-0.821247	1.05333	-0.232087
-0.909929	0.949582	-0.0396525
-0.164352	-0.781157	0.945509
-0.180033	1.04738	-0.867349
-0.0345101	-0.84116	0.87567
-0.397585	-0.570236	0.967821
-0.364822	-0.106067	0.470889
-0.0869041	0.966267	-0.879363
-0.271059	1.04383	-0.772775
-0.79703	0.979407	-0.182377
-1.00098	0.895253	0.105727
-1.05825	0.22209	0.836165
-0.787668	0.970978	-0.18331
-0.813251	-0.0999955	0.913247
-0.0940943	1.00608	-0.911982
-0.993304	0.903298	0.0900055
0.0453774	-0.900238	0.85486

## Sheet: Fig_Main_2_D_monkB_orientation
IT	V1V2	V4
0.314389	-0.274799	-0.0395904
-0.919526	0.545956	0.373571
0.337898	0.576642	-0.914539
-0.634897	1.06801	-0.433118
-0.492309	0.764057	-0.271748
-0.907507	0.64314	0.264367
-0.468059	1.07438	-0.606321
-1.03959	0.751394	0.288193
-0.133793	1.00881	-0.875014
0.595989	0.487331	-1.08332
-0.844976	0.431611	0.413365
-0.391681	-0.651716	1.0434
0.0576982	0.393824	-0.451522
-0.836478	-0.0671202	0.903598
-0.70744	1.1154	-0.407965
-0.356961	0.799739	-0.442779
-0.645761	-0.457172	1.10293
-0.368297	0.863253	-0.494956
-0.40197	-0.591307	0.993277
-0.578371	1.06624	-0.487872
-0.405631	1.04912	-0.643487
-1.02715	0.938445	0.0887082
-0.784313	-0.0148197	0.799133
-0.176996	1.04669	-0.869699
0.377931	0.587562	-0.965492
-0.355156	0.956198	-0.601042
-0.498062	1.02244	-0.524373
0.892774	-0.101008	-0.791766
0.0873846	-0.910223	0.822838
-0.968067	0.2161	0.751967
-0.681019	1.09601	-0.414987
-0.372778	0.752567	-0.379789
0.116336	-0.00107089	-0.115265
0.0152245	-0.300058	0.284834
-1.08041	0.611158	0.469248
-1.00028	0.21477	0.785512
-0.715188	1.08689	-0.371702
-0.502944	-0.30483	0.807774
-0.829456	1.01858	-0.189127
-0.911802	1.03838	-0.126574
-1.09947	0.370224	0.729243
-0.861997	0.959744	-0.0977472
-0.223543	1.02232	-0.798776
0.603092	-0.0183993	-0.584693
-1.05623	0.324577	0.731648
-0.963947	0.789314	0.174633
-0.653167	0.870674	-0.217507
-0.833409	1.00923	-0.175818

## Sheet: Fig_Main_2_E_orientation
Monkey A						Monkey B
areaValues	meanValues	semValues	V1/V2	V4	IT	areaValues	meanValues	semValues	V1/V2	V4	IT
V1/V2	0.534563	0.096346	-0.824654	0.873039	-0.0483848	V1/V2	0.514691	0.0816311	-0.253921	-0.0197644	0.273686
V4	-0.167145	0.0994173	0.553838	-1.06813	0.514288	V4	-0.0519714	0.0917721	0.565484	0.369022	-0.934505
IT	-0.367418	0.0648918	0.965999	-0.817892	-0.148107	IT	-0.46272	0.0736694	0.573874	-0.929174	0.3553
			-0.357673	1.12379	-0.766117				1.07347	-0.425801	-0.647665
			-0.654377	0.241592	0.412784				0.740114	-0.302669	-0.437445
			-0.850259	0.721989	0.128269				0.61462	0.304295	-0.918915
			0.797532	-0.450954	-0.346579				1.09064	-0.599169	-0.49147
			0.77693	-0.603415	-0.173515				0.758699	0.295636	-1.05434
			1.02396	-0.656965	-0.366999				1.0038	-0.88374	-0.120062
			0.840723	-0.0464046	-0.794318				0.499058	-1.0834	0.584342
			1.05251	-0.738197	-0.31431				0.445201	0.39853	-0.84373
			0.689064	-0.464255	-0.224809				-0.663872	1.04808	-0.384207
			0.893191	-0.474438	-0.418753				0.370711	-0.51406	0.143349
			1.1245	-0.471285	-0.653219				-0.0899191	0.911153	-0.821234
			0.842776	-0.898255	0.0554792				1.11703	-0.399576	-0.717451
			1.13092	-0.515979	-0.614943				0.775871	-0.399323	-0.376548
			0.3479	-0.01898	-0.32892				-0.457352	1.09521	-0.637861
			1.01027	-0.292213	-0.718057				0.834999	-0.531204	-0.303795
			-0.334626	1.01728	-0.68265				-0.55011	1.00615	-0.456038
			0.933273	-0.929452	-0.00382095				1.08273	-0.484811	-0.597923
			0.79882	0.310051	-1.10887				1.05095	-0.650876	-0.400076
			1.09064	-0.299107	-0.791533				0.94092	0.0749858	-1.01591
			0.951637	-0.771407	-0.18023				-0.00407764	0.788804	-0.784726
			0.895058	-0.759825	-0.135233				1.03739	-0.880074	-0.157317
			0.848525	0.169037	-1.01756				0.601272	-0.963348	0.362076
			0.700558	-0.1086	-0.591958				0.98639	-0.592131	-0.394259
			1.07068	-0.67232	-0.39836				1.01898	-0.547255	-0.471721
			0.977936	-0.261559	-0.716377				-0.0727582	-0.78525	0.858008
			0.785417	-0.983389	0.197972				-0.906649	0.830813	0.0758359
			0.325951	-1.09687	0.77092				0.199029	0.722922	-0.921951
			0.633321	-1.04474	0.411418				1.09957	-0.426037	-0.673534
			1.05327	-0.225038	-0.828229				0.746318	-0.390007	-0.356311
			0.957708	-0.0941999	-0.863508				-0.160251	-0.117123	0.277374
			-0.815146	0.943009	-0.127863				-0.347782	0.311007	0.0367755
			1.05214	-0.859701	-0.192438				0.607362	0.4954	-1.10276
			-0.829573	0.901089	-0.071516				0.180864	0.785926	-0.96679
			-0.611835	0.971508	-0.359672				1.08702	-0.36446	-0.722558
			-0.133226	0.488507	-0.355281				-0.284221	0.836894	-0.552673
			0.958337	-0.893745	-0.0645927				1.02256	-0.175584	-0.846976
			1.04223	-0.784281	-0.257945				1.03393	-0.12405	-0.909876
			0.983933	-0.187513	-0.79642				0.393579	0.718416	-1.112
			0.88325	0.1312	-1.01445				0.958632	-0.105213	-0.853418
			0.177148	0.85402	-1.03117				1.02335	-0.794207	-0.229144
			0.973303	-0.20377	-0.769533				-0.00754503	-0.599176	0.606721
			-0.0757306	0.91605	-0.840319				0.301425	0.72984	-1.03127
			1.01209	-0.912051	-0.100037				0.788305	0.204148	-0.992454
			0.905514	0.0730215	-0.978536				0.868986	-0.158931	-0.710055
			-0.91472	0.846799	0.0679215				1.01051	-0.175448	-0.835059

## Sheet: Fig_Main_2_E_curvature
Monkey A						Monkey B
areaValues	meanValues	semValues	V1/V2	V4	IT	areaValues	meanValues	semValues	V1/V2	V4	IT
V1/V2	-0.114609	0.041915	0.563777	-0.751415	0.187638	V1/V2	-0.132681	0.0398334	0.875888	-0.367215	-0.508673
V4	0.0957556	0.0446046	-0.116131	-0.83413	0.950261	V4	0.11496	0.0436153	-0.564082	0.686117	-0.122034
IT	0.0188534	0.0335473	0	0	0	IT	0.0177208	0.0399592	-0.48826	-0.48826	0.97652
			0.357514	-0.822506	0.464992				-1.10413	0.628321	0.475811
			0.384895	-1.05936	0.674467				-0.162835	1.01369	-0.850854
			0.600901	-0.97191	0.371009				-0.418834	1.1202	-0.701364
			0.267033	-1.066	0.798968				-0.8832	-0.193219	1.07642
			1.11721	-0.655982	-0.461233				0.665124	0.348497	-1.01362
			-0.221697	-0.821655	1.04335				-0.81221	0.0653058	0.746904
			-0.356808	1.11263	-0.755824				-0.964702	0.655604	0.309098
			-0.968328	0.534274	0.434053				-0.586946	1.04961	-0.462666
			0	0	0				0	0	0
			-0.896651	1.01592	-0.119271				-0.871515	-0.000630121	0.872145
			-0.824125	-0.161541	0.985666				-0.461551	1.14584	-0.684293
			-0.157039	0.776579	-0.61954				-0.63927	0.897396	-0.258126
			0.529116	-0.35918	-0.169936				-0.876592	0.0161863	0.860406
			0.999156	-0.782891	-0.216265				1.14535	-0.652789	-0.492561
			0.0842088	-1.00018	0.915973				-0.247468	0.998365	-0.750897
			-0.823067	0.327015	0.496052				-0.666601	1.07384	-0.407238
			-1.03969	0.676478	0.363207				-0.863539	0.939704	-0.0761651
			1.02671	-0.883932	-0.142774				0.208819	-0.274541	0.0657222
			0.51442	-0.969835	0.455416				0.945983	-0.731718	-0.214265
			0.98539	-0.334452	-0.650938				1.05494	-0.333271	-0.72167
			-0.863687	0.922622	-0.0589342				0.879797	-0.279657	-0.600139
			-0.373716	-0.373716	0.747431				-0.886581	0.937202	-0.0506209
			0.710879	-0.912136	0.201257				-0.788241	1.07292	-0.284682
			0.530836	-0.8947	0.363865				-0.928151	0.250761	0.677391
			1.0791	-0.215546	-0.863556				0.953107	-0.883275	-0.0698318
			-0.680293	0.581936	0.0983568				0	0	0
			1.08261	-0.73477	-0.347844				-0.492888	-0.492888	0.985776
			0.00774216	0.849264	-0.857006				-0.29117	0.972451	-0.681282
			-0.826674	0.866499	-0.0398244				-0.292725	-0.292725	0.585449
			0	0	0				0	0	0
			-1.0216	0.657372	0.364229				-0.664616	0.012369	0.652247
			-0.141615	-0.35605	0.497665				-0.967034	0.247963	0.719071
			0	0	0				0	0	0
			-0.980369	0.67964	0.300729				-0.925569	0.999939	-0.0743695
			0.587748	-0.889613	0.301865				-0.828084	0.731268	0.0968163
			1.00642	-0.2621	-0.744317				0.946268	-0.940432	-0.0058352
			0.59557	0.424886	-1.02046				0.56232	0.113795	-0.676115
			0	0	0				-0.273055	-0.273055	0.546111
			-0.327392	1.11239	-0.784998				-0.645289	-0.341876	0.987165
			-0.779024	0.523456	0.255568				-0.731384	0.505462	0.225922
			0	0	0				0	0	0
			-0.208263	-0.208263	0.416525				-0.285783	-0.285783	0.571565
			0	0	0				-0.546111	-0.546111	1.09222
			-0.884639	0.593073	0.291566				-0.135528	-0.895162	1.03069
			0	0	0				0	0	0
			-0.55431	1.0473	-0.492988				1.03463	-0.108875	-0.925759
			-0.571661	1.13551	-0.563848				0.88046	-0.934233	0.0537727
			-0.823005	0.801426	0.021579				0.523519	-1.06335	0.539833
			0.911775	-0.539463	-0.372312				0.619653	0.406448	-1.0261
			-0.30933	0.429787	-0.120457				-1.00329	0.412782	0.590503
			-1.04252	0.752313	0.290206				1.00293	-0.132315	-0.870613
			-0.382294	0.517118	-0.134825				1.14641	-0.627751	-0.51866
			-0.712965	0.86466	-0.151695				0.352404	-0.964058	0.611654
			-0.137952	0.65669	-0.518738				-0.465994	-0.199236	0.66523
			0	0	0				-0.29851	-0.29851	0.59702
			1.05249	-0.76292	-0.28957				0.276755	-0.881422	0.604668
			-0.0656822	-0.509839	0.575521				-0.736248	1.12732	-0.391073
			-0.822883	0.917918	-0.0950347				-0.237296	0.416703	-0.179407
			1.11073	-0.555367	-0.555367				0.710843	0.334835	-1.04568
			-0.594615	0.96131	-0.366696				-0.356601	1.12336	-0.766764
			-0.659271	1.12577	-0.466494				-0.273055	-0.273055	0.546111
			-0.416673	0.684117	-0.267444				0.420041	-1.01296	0.592916
			0	0	0				-0.282312	-0.282312	0.564623
			1.08672	-0.49975	-0.586966				0.850766	-0.191806	-0.65896
			-0.818461	-0.285832	1.10429				0.933089	-0.961601	0.0285123
			-0.772401	1.08206	-0.309656				1.09817	-0.454434	-0.64374
			-0.63191	0.515988	0.115922				0.0532816	0.714103	-0.767385
			-0.833912	0.476377	0.357535				-0.675969	0.326425	0.349545
			-0.651393	1.10361	-0.452216				0.513524	-0.73494	0.221416
			-1.03737	0.434189	0.603183				-0.0436388	0.168473	-0.124834
			0.733804	-0.811454	0.0776503				-0.541951	1.11817	-0.576218
			0.67375	-0.991875	0.318125				0.987826	0.0150744	-1.0029
			-0.842652	0.410172	0.43248				1.13211	-0.425718	-0.706389
			0	0	0				0	0	0
			-0.779864	1.05762	-0.277751				0.321365	-0.597975	0.27661
			-0.912489	0.976303	-0.0638143				-0.909436	0.890882	0.0185539
			-0.80074	-0.128665	0.929404				-0.668	0.748004	-0.0800038
			-0.996212	0.912326	0.0838859				-1.02064	0.795319	0.225322
			0	0	0				-0.141267	-0.762189	0.903456
			0	0	0				0	0	0
			-0.457021	-0.457021	0.914042				0	0	0
			-0.458651	1.14671	-0.688057				-0.297353	-0.297353	0.594705
			-0.514871	-0.514871	1.02974				0.064418	-0.78698	0.722562
			-0.218676	-0.218676	0.437352				-0.292725	-0.292725	0.585449
			-0.923979	0.470544	0.453435				-0.921626	0.355718	0.565907
			-0.421961	0.915937	-0.493976				-0.726295	1.13386	-0.407568
			-0.720516	1.11429	-0.393769				-0.54264	-0.54264	1.08528
			-0.190521	1.07225	-0.881728				0.0357797	-0.295245	0.259465
			-0.81295	0.444655	0.368295				0.166857	-0.914889	0.748032
			0.469227	0.659111	-1.12834				-0.57735	1.1547	-0.57735
			-1.02284	0.724798	0.29804				-0.670267	1.13055	-0.460278
			-0.962034	0.927282	0.0347524				-0.0127459	0.98568	-0.972934
			0.607855	-0.957602	0.349747				-0.83957	-0.237098	1.07667
			-0.57735	1.1547	-0.57735				0	0	0
			-0.691082	0.666679	0.0244037				-0.876407	0.891989	-0.0155816
			-1.06726	0.739742	0.32752				0.268526	0.822687	-1.09121
			0.617103	0.526958	-1.14406				0.185293	-0.885076	0.699783
			-0.921556	0.707581	0.213975				-0.355728	1.09863	-0.742899
			-0.156165	1.04397	-0.887804				0.647252	0.489221	-1.13647
			0	0	0				0	0	0
			1.02741	-0.514232	-0.513175				-0.339397	-0.622081	0.961478
			0	0	0				0.974206	-0.487103	-0.487103
			-0.0390725	-0.877595	0.916668				-0.136344	0.651839	-0.515495
			0.966158	-0.759386	-0.206772				1.05547	-0.779787	-0.27568
			-0.667602	1.07555	-0.407945				-0.843364	0.994037	-0.150672
			-0.991913	0.62088	0.371033				-0.466179	1.14312	-0.676937
			-0.832169	0.953342	-0.121172				0.83537	-0.824685	-0.0106853
			-0.846615	0.650339	0.196276				-0.151697	1.06012	-0.908421
			-0.386443	-0.386443	0.772886				0	0	0
			1.15278	-0.521456	-0.631324				-0.120378	0.803312	-0.682935
			0.539603	-0.488594	-0.0510094				0.687494	-0.506779	-0.180715
			-0.91677	0.765145	0.151625				0.517958	0.600618	-1.11858
			0	0	0				0	0	0
			-0.905832	0.538617	0.367215				-0.16211	1.03772	-0.875612
			0.351902	-0.427972	0.0760703				-0.0989725	-0.891719	0.990691
			-0.799494	0.968532	-0.169038				0	0	0
			-0.112464	-0.865222	0.977686				-0.888469	-0.0852359	0.973705
			0	0	0				0	0	0
			0	0	0				0	0	0
			0	0	0				0	0	0
			-0.76476	1.07762	-0.312863				-0.245101	0.871572	-0.626471
			-0.381815	-0.381815	0.76363				0	0	0
			-0.625706	1.12034	-0.494631				-0.265178	0.997961	-0.732783
			1.14675	-0.643632	-0.50312				-0.829993	0.639073	0.19092
			-0.139754	0.761507	-0.621753				-0.197766	1.02808	-0.830316
			1.06893	-0.756139	-0.312795				-0.476318	-0.533432	1.00975
			0.946838	-0.948516	0.0016788				-0.762259	-0.167252	0.929511
			-0.109042	0.355222	-0.246181				-1.09464	0.517189	0.577453
			-0.365617	-0.365617	0.731233				0.6716	-0.40762	-0.26398
			0.677228	-0.984272	0.307043				-0.204347	1.07872	-0.874376
			-0.317772	-0.145327	0.463099				-0.728264	-0.286725	1.01499
			-1.05744	0.447123	0.610317				-0.964541	0.11911	0.845431
			-0.452393	-0.452393	0.904785				0.16371	0.871049	-1.03476
			-0.822354	0.970158	-0.147804				-0.532974	-0.578354	1.11133
			-0.87187	1.03655	-0.164676				-0.87497	0.928404	-0.0534342
			0.373983	-0.893083	0.519101				-1.04346	0.459841	0.583622
			-0.405971	-0.72913	1.1351				0.142144	-0.954511	0.812367
			-0.536785	1.15375	-0.616962				0	0	0
			0.946034	-0.0436633	-0.902371				-0.507586	1.11674	-0.609156
			0	0	0				0	0	0
			-0.803717	0.996135	-0.192418				-0.723081	-0.372585	1.09567
			-0.856908	0.581845	0.275063				-0.658027	-0.295732	0.953759
			0	0	0				-0.424624	-0.424624	0.849249
			0.990342	-0.505643	-0.484699				-0.974617	0.86207	0.112547
			0.804769	-0.0971373	-0.707632				-0.228409	0.8301	-0.601691
			0.797483	-1.0367	0.239216				-0.568533	0.677877	-0.109344
			-0.706218	1.11888	-0.412658				-0.950742	0.853935	0.0968075
			0	0	0				-0.423467	-0.423467	0.846935
			0.963748	-0.398854	-0.564894				0.737623	-1.01458	0.276959
			0.670481	-0.744816	0.0743353				-0.87237	0.941389	-0.0690189
			-0.210577	-0.210577	0.421153				-0.413054	-0.413054	0.826108
			0	0	0				-0.57735	1.1547	-0.57735
			-0.727974	0.240463	0.487511				0.336535	-0.963372	0.626836
			1.00528	-0.470494	-0.534791				-0.111978	-0.640206	0.752184
			1.11073	-0.555367	-0.555367				-0.284626	-0.284626	0.569251
			0	0	0				0	0	0
			0.885675	-0.867787	-0.0178876				-0.57735	1.1547	-0.57735
			0.203598	0.772531	-0.976129				-0.555875	-0.51423	1.0701
			-0.57735	1.1547	-0.57735				0	0	0
			-0.671049	1.14288	-0.471828				-0.498673	-0.498673	0.997347
			-0.212891	-0.212891	0.425781				-0.510243	-0.510243	1.02049
			-0.57735	1.1547	-0.57735				-0.617796	0.553918	0.0638775
			-0.919467	0.384585	0.534882				-0.855422	0.988644	-0.133223
			1.08436	-0.489644	-0.594713				0.958296	-0.566412	-0.391884
			-0.378344	-0.378344	0.756688				-0.57735	1.1547	-0.57735
			-0.560418	1.15449	-0.594069				0.301038	-0.667288	0.36625
			0.59741	0.131295	-0.728706				-0.522667	1.05692	-0.534249
			-0.246444	-0.246444	0.492888				0	0	0
			-0.231403	-0.231403	0.462806				-0.275369	-0.275369	0.550739
			-0.57735	1.1547	-0.57735				-0.883008	1.01705	-0.134044
			-0.742674	-0.371864	1.11454				0.914272	-1.01572	0.101445
			-0.98745	0.807147	0.180303				-0.930881	-0.0136772	0.944559
			0.883627	-0.775937	-0.107689				-0.776134	-0.174797	0.950931
			0.726641	-1.01522	0.288583				0.702027	0.23389	-0.935917
			-0.336877	-0.735761	1.07264				0.547559	-1.01199	0.464433
			0.932415	0.0791832	-1.0116				0.841371	-0.751504	-0.0898673
			-0.358675	-0.358675	0.717349				1.1223	-0.561152	-0.561152
			-0.57735	1.1547	-0.57735				-0.57735	1.1547	-0.57735
			0	0	0				-0.57735	1.1547	-0.57735
			0.923827	-0.792644	-0.131183				-0.191092	-0.5814	0.772491
			0.201101	-1.01191	0.810807				-0.797996	0.152013	0.645984
			0.19074	-1.00511	0.814373				-0.795249	-0.20873	1.00398
			0.977804	-0.400688	-0.577116				0.974373	-0.0878585	-0.886515
			0	0	0				-0.610269	1.15333	-0.543063
			-0.843606	-0.242163	1.08577				-0.409086	1.12096	-0.711871
			0.47408	-0.275033	-0.199047				0.367251	0.375985	-0.743237
			-0.648794	-0.119982	0.768775				0.0360419	-0.947714	0.911672
			-0.840202	1.03783	-0.197632				0.758765	0.271592	-1.03036
			0	0	0				0	0	0
			1.13365	-0.706778	-0.426877				0.701568	-0.950772	0.249204
			0.621509	-0.940885	0.319376				-0.94434	0.89355	0.0507901
			0.566286	-0.609944	0.0436581				0.640514	-1.00409	0.363576
			-0.861285	1.01787	-0.156585				1.05189	-0.533047	-0.518839
			0.900925	-0.729921	-0.171004				1.14844	-0.563235	-0.58521
			0.296846	0.806124	-1.10297				-0.00809466	0.926314	-0.918219
			-0.231403	-0.231403	0.462806				-0.57735	1.1547	-0.57735
			-0.57735	1.1547	-0.57735				-0.301981	-0.301981	0.603962
			-0.69331	0.95889	-0.26558				-0.340821	1.01812	-0.677296
			0.553444	-0.96071	0.407266				-0.954075	0.840912	0.113163
			-0.288493	1.05902	-0.770528				0.824733	-1.01922	0.194485
			1.00437	-0.0338255	-0.970549				0.0229151	0.962143	-0.985058
			-0.946601	0.741679	0.204922				-0.604907	-0.409423	1.01433
			-0.926901	-0.0871076	1.01401				-0.457181	1.12802	-0.670835
			0.640852	-0.905434	0.264582				-0.281155	-0.281155	0.562309
			0.142238	-0.680109	0.537871				-0.454577	0.880016	-0.425439
			-1.03529	0.765087	0.2702				-0.298603	1.07457	-0.775969
			0.351217	-0.995536	0.64432				0.427702	0.673042	-1.10074
			-0.942793	0.943373	-0.000580342				0.607891	-0.91916	0.311269
			-0.806763	-0.190228	0.996991				-0.513064	1.11957	-0.606508
			1.11657	-0.723119	-0.393456				-0.418582	-0.643189	1.06177
			0.728214	-0.926523	0.19831				-0.29851	-0.29851	0.59702
			-0.0848302	0.336846	-0.252016				-0.840593	0.452706	0.387887
			1.09685	-0.548425	-0.548425				0	0	0
			0.236232	0.474886	-0.711117				-0.231103	-0.561954	0.793058
			-0.447765	-0.447765	0.895529				-0.510009	1.14877	-0.638757
			-0.690835	0.0905764	0.600259				0.789988	0.237371	-1.02736
			0.0780784	0.952222	-1.0303				0.780591	-1.01302	0.232431
			-0.894097	0.980991	-0.0868942				-0.929392	-0.0428857	0.972277
			0	0	0				-0.57735	1.1547	-0.57735
			0.273354	-0.637057	0.363702				-1.002	0.913624	0.0883716
			-0.254543	-0.254543	0.509086				-0.299667	-0.299667	0.599334
			-0.215205	-0.215205	0.430409				0	0	0
			0.393562	-0.0569835	-0.336579				-1.06382	0.658073	0.405748
			-0.691048	0.620707	0.0703406				-0.26727	-0.26727	0.534541
			0	0	0				0.95338	-0.47669	-0.47669
			-0.57735	1.1547	-0.57735				0.978834	-0.489417	-0.489417
			0	0	0				-0.283469	-0.283469	0.566937
			-0.643787	1.09226	-0.448469				1.05776	-0.188642	-0.869119
			-0.356332	0.0979334	0.258399				-0.501865	0.266768	0.235097
			-0.87584	0.503299	0.372541				1.14313	-0.571565	-0.571565
			-0.130639	1.0106	-0.879958				0.65942	-0.808	0.14858
			-0.796145	1.0025	-0.206356				0.273882	0.48546	-0.759343
			0	0	0				1.00429	-0.502144	-0.502144
			0.0914327	-0.979791	0.888358				-0.112594	-0.86717	0.979764
			-0.809952	1.02605	-0.216102				-0.806962	-0.204374	1.01134
			-0.227932	-0.227932	0.455864				-0.57735	1.1547	-0.57735
			-0.992172	0.46221	0.529962				-0.429381	0.223496	0.205885
			0.766065	-0.779571	0.0135056				0	0	0
			0.514092	-0.968592	0.4545				0	0	0
			-0.795731	-0.244076	1.03981				1.13195	-0.667151	-0.464794
			-0.930277	1.01163	-0.0813509				-0.147043	1.02321	-0.876169
			0.0701	0.956968	-1.02707				-0.838629	0.998138	-0.159509
			0	0	0				0	0	0
			0.442248	-0.709136	0.266888				-0.84216	0.264024	0.578135
			0.00596912	0.641514	-0.647483				-0.859256	1.07691	-0.217657
			-1.03198	0.669387	0.362598				-1.02695	0.913542	0.113405

## Sheet: Fig_Main_2_E_faces
Monkey A						Monkey B
areaValues	meanValues	semValues	V1/V2	V4	IT	areaValues	meanValues	semValues	V1/V2	V4	IT
V1/V2	-0.0426662	0.0389981	-0.226775	-0.226775	0.45355	V1/V2	-0.051574	0.0372821	-0.828139	0.191377	0.636762
V4	-0.0337624	0.041921	-0.0405146	-0.939561	0.980076	V4	-0.0154675	0.0398581	1.04842	-0.154367	-0.894053
IT	0.0764286	0.0310521	-0.614409	1.12161	-0.5072	IT	0.0670416	0.0335215	-0.599305	1.1004	-0.501098
			1.05299	-0.437464	-0.615525				0.504006	-1.08128	0.577271
			-0.97897	0.900928	0.0780415				-0.198943	1.02908	-0.830142
			-0.398362	-0.0809241	0.479286				0.75541	-1.03511	0.279696
			-0.171647	1.07337	-0.901721				-0.790949	0.559887	0.231062
			-0.679901	1.10769	-0.427784				-0.679442	0.0288383	0.650604
			-0.548458	1.118	-0.569543				0.836227	-0.992502	0.156275
			0.599123	-0.972264	0.373141				-0.441858	1.12233	-0.680474
			0.246182	-1.06213	0.815952				-0.883758	-0.191784	1.07554
			-0.98865	0.0580062	0.930644				-0.723975	0.192635	0.53134
			-1.00446	0.757542	0.246919				0.686393	-1.04901	0.362616
			-0.185738	-0.843087	1.02882				-0.716296	1.12426	-0.407968
			0.157152	-0.234028	0.0768768				0.28785	-0.0815451	-0.206305
			0.31787	-0.902549	0.584678				-0.599767	1.01789	-0.418119
			0.904256	-0.939928	0.0356728				-1.07211	0.522874	0.549232
			-0.692694	0.614341	0.0783531				0.565884	-0.641233	0.0753494
			-0.880778	0.826965	0.0538127				0.143102	0.903221	-1.04632
			-0.917236	-0.113804	1.03104				0.322578	-1.00887	0.686297
			-0.0584084	-0.500359	0.558767				-0.229947	-0.503276	0.733223
			-0.167717	0.810094	-0.642376				-0.642457	0.898242	-0.255785
			-0.820011	1.01364	-0.193628				-0.980798	0.0335339	0.947264
			-0.989631	0.763269	0.226362				0.997479	-0.583501	-0.413978
			0.636283	-1.09379	0.457508				0.76464	-0.688466	-0.076174
			-0.972165	0.274834	0.697331				0.0793701	-0.874265	0.794895
			-0.824672	0.374003	0.450668				0.838986	-0.0477863	-0.7912
			1.05974	-0.738212	-0.321525				-0.873664	0.878664	-0.00500069
			0.42247	-0.795175	0.372705				-1.05999	0.779729	0.280262
			0.76199	-1.08617	0.32418				0.452968	0.0224696	-0.475437
			1.10001	-0.337002	-0.763008				-0.290023	1.09334	-0.803315
			-0.816461	0.670412	0.146049				-1.01476	0.294967	0.719789
			-0.284743	1.01188	-0.727137				-0.351798	-0.734857	1.08665
			-0.337771	1.11472	-0.776946				0.972743	-0.144471	-0.828272
			0.814039	-0.975759	0.16172				0.691757	0.427906	-1.11966
			-0.0342054	-0.231031	0.265236				0.345071	-1.06168	0.716608
			0.990622	-0.318046	-0.672576				1.0421	-0.365429	-0.676675
			0.464486	-0.932094	0.467608				-0.932338	0.812284	0.120054
			-0.446786	1.03474	-0.587958				-0.23577	-0.813777	1.04955
			-0.78134	0.853828	-0.0724882				0.167827	-0.954273	0.786446
			0.503204	0.130163	-0.633367				-0.68013	-0.447823	1.12795
			-0.951206	0.797957	0.153248				0.178491	-0.896175	0.717684
			0.541825	-0.966378	0.424554				-0.729407	1.06453	-0.335124
			-0.955825	0.63347	0.322355				0.990132	-0.85755	-0.132581
			1.05962	-0.719028	-0.340591				-0.513714	-0.513714	1.02743
			-0.637553	-0.390848	1.0284				-0.829955	1.03594	-0.20599
			0	0	0				0	0	0
			-0.665686	1.14033	-0.474642				0.210388	-0.589634	0.379246
			0.180683	-0.941801	0.761118				-0.772915	0.698733	0.074182
			-0.670678	0.348138	0.322541				-0.5114	-0.5114	1.0228
			-0.424943	1.13041	-0.705468				0.316864	0.0536984	-0.370562
			0.963857	-0.84217	-0.121687				0.236598	-0.62285	0.386252
			-0.56512	-0.487427	1.05255				0.415386	-1.02192	0.606535
			1.00296	-0.811799	-0.191165				0.878563	-0.902004	0.023441
			-0.493622	1.08401	-0.590388				0.0124516	0.0169161	-0.0293677
			-0.667881	0.959275	-0.291394				-0.380384	-0.0298138	0.410198
			-0.649262	-0.348754	0.998016				-0.0882028	0.959973	-0.87177
			1.01894	-0.881324	-0.137615				-0.425041	1.14019	-0.715152
			-0.230246	-0.230246	0.460492				-0.494045	-0.494045	0.98809
			0.146087	-0.994353	0.848267				-0.507118	1.10835	-0.601228
			0.779677	-1.01644	0.236761				0.537823	-0.375316	-0.162507
			-0.99269	0.619653	0.373037				0.829824	-0.193618	-0.636207
			1.05799	-0.152426	-0.905565				-0.42431	1.10958	-0.685275
			0.97545	-0.909048	-0.0664027				0.887737	-0.903056	0.015319
			0.450973	-0.76246	0.311487				-0.751077	0.518521	0.232556
			0.277061	-1.0039	0.726835				-0.254847	-0.79972	1.05457
			-0.0313785	-0.854622	0.886				0.0942757	-0.926734	0.832458
			1.0939	-0.648612	-0.445287				-1.06674	0.465326	0.60141
			-0.813377	1.09679	-0.283417				0.176624	0.856535	-1.03316
			0.799034	-1.02586	0.226831				0.986771	-0.899275	-0.0874959
			-0.803704	-0.128058	0.931763				0.513101	-0.378037	-0.135063
			0.808465	-1.02652	0.218058				1.00707	-0.565431	-0.441642
			0.657081	-0.771353	0.114272				-0.763341	0.72384	0.0395013
			-0.792709	0.896503	-0.103794				-0.701223	-0.222381	0.923604
			-0.183598	-0.655585	0.839182				0.244197	-0.581628	0.337431
			-0.798608	0.196548	0.60206				0.0456155	0.958927	-1.00454
			-0.23256	-0.23256	0.46512				0	0	0
			1.07735	-0.459929	-0.617421				-0.075002	-0.822251	0.897253
			-0.49983	-0.49983	0.999661				0.647827	-0.80559	0.157763
			-0.766391	1.07432	-0.307933				0	0	0
			-0.0106526	-0.518636	0.529289				-0.742541	1.12618	-0.38364
			-0.82689	0.90009	-0.0731991				-0.216986	0.416494	-0.199507
			0.378412	0.746328	-1.12474				0.284324	-0.88075	0.596426
			1.01495	-0.258132	-0.756813				0.880698	-0.759652	-0.121046
			0.384577	-0.811241	0.426664				-0.988028	0.431791	0.556237
			-0.58744	0.963335	-0.375895				-0.777355	-0.163382	0.940737
			0.1482	-0.816999	0.668799				-0.961262	-0.0524477	1.01371
			-0.54087	1.04891	-0.508042				-1.02031	0.314627	0.705683
			-0.973648	0.695272	0.278376				-0.769763	0.522191	0.247572
			0.80601	-0.658728	-0.147282				-1.00321	0.211669	0.79154
			-0.983365	0.708874	0.274491				0.651254	0.467293	-1.11855
			-0.842377	0.925962	-0.083585				-0.442233	0.0314192	0.410814
			-0.671238	1.10238	-0.43114				0.51346	-0.729548	0.216089
			-0.767007	-0.239742	1.00675				0.320167	-0.938924	0.618757
			-0.768985	0.904509	-0.135525				-0.308097	-0.429842	0.737939
			-0.098372	-0.681048	0.77942				0.223368	-0.993047	0.769679
			-0.802725	0.6737	0.129025				1.02046	-0.797854	-0.222603
			-0.701318	1.05868	-0.357367				-0.588148	1.10905	-0.520906
			0	0	0				0	0	0
			-0.61463	1.15274	-0.538115				-0.682832	0.396686	0.286145
			-0.829779	0.583106	0.246673				0.98809	-0.494045	-0.494045
			1.01949	-0.910271	-0.109217				-0.169216	0.997747	-0.828532
			-0.832613	-0.18795	1.02056				-0.0855404	0.99856	-0.913019
			1.03037	-0.158624	-0.871746				0.511399	0.569001	-1.0804
			-0.593461	-0.0468225	0.640284				-0.40485	1.10822	-0.703365
			-0.351691	0.961145	-0.609453				0.436308	0.351192	-0.787501
			0.508433	-0.844609	0.336177				-0.806315	1.10522	-0.298907
			-0.75952	1.09145	-0.331927				-0.294079	1.00762	-0.713537
			-0.574709	1.15458	-0.579875				-0.57735	1.1547	-0.57735
			-1.03075	0.698356	0.332398				0.312963	-1.01104	0.698079
			0.323256	-0.777563	0.454307				0	0	0
			-0.484137	0.451538	0.0325992				-0.828562	-0.258744	1.08731
			-0.416056	1.14038	-0.724323				1.12299	-0.631482	-0.491504
			-0.263036	-0.695469	0.958505				0.00121337	-0.647488	0.646275
			0.423927	0.109006	-0.532933				-0.58463	1.11728	-0.532651
			0.598447	-0.853326	0.254879				-0.615283	1.07021	-0.454925
			0.26295	-1.03622	0.773274				-1.09703	0.560577	0.536457
			0.928376	-0.821497	-0.106879				-0.488039	1.14399	-0.655947
			-0.90587	0.440013	0.465857				-0.98488	0.768351	0.216529
			0.322393	-0.94055	0.618157				1.06771	-0.602344	-0.465369
			1.03058	-0.0730835	-0.9575				-1.05414	0.371437	0.682704
			-1.00245	0.74399	0.258465				-0.669465	1.13102	-0.461552
			0.696189	-0.648249	-0.0479403				0.207627	-0.735489	0.527862
			0.254381	-1.00444	0.750058				0.624173	0.362775	-0.986949
			-0.238345	-0.238345	0.47669				0.696734	-0.84259	0.145856
			0	0	0				0	0	0
			-0.982526	0.114252	0.868274				-0.987944	0.840782	0.147162
			0	0	0				0	0	0
			-0.509086	-0.509086	1.01817				-1.03342	0.487383	0.546032
			0.838231	-0.955459	0.117228				-0.865227	0.127183	0.738043
			0.329461	-0.777416	0.447954				-0.779865	1.09196	-0.312096
			-0.985635	0.959698	0.0259375				0.94368	-0.908017	-0.0356638
			-0.911199	0.563183	0.348016				-0.965007	0.918956	0.0460506
			-0.581274	-0.119738	0.701012				0.148072	-0.907893	0.759821
			1.11433	-0.617949	-0.496384				-0.257076	-0.426074	0.683151
			0.994264	-0.448198	-0.546066				0.328996	0.617954	-0.94695
			1.02184	-0.50199	-0.519855				-0.340774	-0.613006	0.95378
			-0.989494	0.661299	0.328194				0.851159	-0.391164	-0.459995
			0.17234	-0.971351	0.79901				-0.973116	0.320171	0.652945
			-0.973053	0.887478	0.0855757				-0.610081	0.936117	-0.326036
			-0.782926	1.05493	-0.272001				-0.248272	-0.792357	1.04063
			-0.639016	0.343616	0.2954				-0.795497	-0.234853	1.03035
			0.61794	-0.748401	0.130461				0.37687	-1.02491	0.648038
			-0.661185	1.14654	-0.485355				-0.285783	-0.285783	0.571565
			-0.539213	1.06356	-0.524348				1.04356	-0.865457	-0.178108
			-0.807564	-0.209533	1.0171				-0.480391	0.897434	-0.417043
			0.744115	-0.928662	0.184547				1.10468	-0.693062	-0.411614
			1.05604	-0.801729	-0.254311				-0.983245	0.261965	0.72128
			0.733302	-0.803111	0.0698088				0.817659	-0.510386	-0.307273
			1.00776	-0.317772	-0.689987				-0.955473	-0.0205495	0.976022
			0.992134	-0.000931054	-0.991203				1.13331	-0.723231	-0.410079
			0.633176	-1.08125	0.448074				0.0838632	-1.00741	0.923549
			0.683416	-0.285154	-0.398262				-0.932521	0.825446	0.107075
			-1.02056	0.289691	0.730873				1.12221	-0.591067	-0.531139
			-1.01449	0.480986	0.533503				0.407343	0.0501684	-0.457512
			0.426663	0.694206	-1.12087				-0.927835	0.819197	0.108637
			0.752994	-0.546573	-0.206421				0.333068	-0.904422	0.571354
			-0.57691	-0.57713	1.15404				0.503409	-0.390332	-0.113077
			0.85972	-0.898579	0.0388586				-0.56442	1.05909	-0.494672
			-0.980501	0.671609	0.308892				-0.879288	0.780331	0.0989566
			0.835085	0.214192	-1.04928				0.700524	-0.767992	0.0674672
			0.565637	-0.881596	0.315958				-1.02672	0.708311	0.318409
			-0.0640789	-0.904872	0.968951				-0.408782	1.0503	-0.641516
			-0.202522	1.05707	-0.854544				-0.698077	0.380779	0.317298
			1.10153	-0.70412	-0.39741				-0.672002	0.610745	0.0612575
			-0.237188	-0.237188	0.474376				-0.57735	1.1547	-0.57735
			0.173166	0.767341	-0.940506				-0.863897	0.957983	-0.0940856
			0.466434	-0.752916	0.286482				0.886403	-0.58822	-0.298184
			-0.80293	-0.178108	0.981038				-1.06894	0.473579	0.595358
			0.54593	-1.05281	0.506876				-0.364297	0.996369	-0.632072
			0.987359	-0.31301	-0.674348				0.412467	0.71191	-1.12438
			-0.0248324	-0.819971	0.844804				1.10437	-0.766267	-0.338099
			-0.682594	1.09206	-0.409463				0.471216	-0.791446	0.320229
			0.507583	-0.54592	0.0383369				-0.355516	-0.745507	1.10102
			-0.744722	1.1014	-0.356674				-0.685733	1.09618	-0.410446
			-0.500007	1.00586	-0.505854				-1.01262	0.278282	0.734338
			-0.607451	1.14383	-0.536377				0.732709	-0.527467	-0.205241
			-0.0137407	-0.770846	0.784586				-0.548264	1.15267	-0.604406
			-0.922728	0.181122	0.741605				-0.763643	-0.364063	1.12771
			0.433791	-1.02599	0.592194				0.458282	0.65725	-1.11553
			1.10379	-0.551896	-0.551896				0.404669	-0.686356	0.281687
			0.92776	-0.988623	0.0608635				-0.782349	-0.0447017	0.82705
			-0.907876	1.03443	-0.126552				-0.875248	0.12744	0.747808
			-0.792099	0.858933	-0.0668338				0.968458	-0.715103	-0.253355
			0.755901	0.352212	-1.10811				0.620746	-0.520821	-0.0999249
			1.06149	-0.80536	-0.256127				-0.72628	-0.082625	0.808905
			0.932376	-0.589194	-0.343182				-0.0394513	0.60384	-0.564388
			0	0	0				0	0	0
			0.221113	-0.959074	0.73796				0.210244	0.865452	-1.0757
			0.360745	0.746621	-1.10737				-0.792768	0.582822	0.209946
			-0.236031	-0.236031	0.472062				-0.44198	-0.44198	0.883959
			-0.284492	1.0598	-0.775309				-0.994087	0.955578	0.0385089
			1.03946	-0.533926	-0.505536				-0.995603	0.69309	0.302513
			-0.999553	0.251945	0.747608				0.451746	-0.297817	-0.153929
			-0.249916	1.09812	-0.848208				0.198779	-0.655853	0.457075
			-0.741836	0.635716	0.106121				-0.794204	-0.0244445	0.818648
			0.750591	-0.908829	0.158237				0.239979	-0.234193	-0.00578572
			-0.714792	0.275691	0.439102				0.353487	-0.972696	0.619209
			0.0421168	-0.965904	0.923788				0.479349	-0.35581	-0.123539
			-0.0980172	1.02401	-0.925996				0.981908	-0.226098	-0.75581
			0.667593	-0.472163	-0.19543				0.850024	-0.211335	-0.638689
			-0.737765	0.91755	-0.179786				0.69525	-1.06791	0.372663
			0.306211	-0.690874	0.384664				0.256004	-1.05575	0.799743
			0.22464	-0.993548	0.768908				-0.793949	-0.312776	1.10673
			-0.612097	0.0838289	0.528268				-0.57735	1.1547	-0.57735
			-0.222147	-0.222147	0.444294				-0.524128	-0.524128	1.04826
			-0.525504	1.127	-0.601496				-0.66308	0.639105	0.0239749
			1.08713	-0.62704	-0.460088				0.173949	-0.315948	0.141999
			-0.794187	0.642459	0.151728				-1.05198	0.672417	0.379566
			0.588605	0.157896	-0.746501				-0.501966	1.07507	-0.573107
			-0.691809	0.446683	0.245126				0.995033	-0.497516	-0.497516
			-0.206863	-0.489813	0.696676				-0.097042	-0.885951	0.982993
			-0.245287	-0.245287	0.490574				-0.278841	-0.278841	0.557681
			-0.841811	0.29879	0.543021				-0.0649843	-0.49278	0.557764
			-0.685195	0.19162	0.493576				1.11958	-0.675974	-0.443605
			-0.80343	0.326877	0.476553				0.40551	-0.880664	0.475154
			0.645264	-0.965548	0.320284				0.43249	-0.821424	0.388933
			0.277464	-0.746723	0.469259				0.583582	-0.480069	-0.103513
			-0.660678	1.14332	-0.482638				-0.407269	-0.407269	0.814538
			0.253727	-0.954987	0.70126				0.889845	-0.861024	-0.0288214
			1.06465	-0.598754	-0.465896				0.554564	-0.808073	0.25351
			-0.978398	0.596775	0.381623				-0.301981	-0.301981	0.603962
			0	0	0				0	0	0
			1.00157	-0.513954	-0.487618				0.340612	-0.881813	0.541201
			-0.787266	0.828246	-0.0409802				0.522204	-0.847347	0.325144
			0.445525	-0.118058	-0.327467				-0.0661838	-0.662389	0.728573
			1.07499	-0.643589	-0.431405				-0.263085	1.07721	-0.814121
			-0.838493	1.07213	-0.233638				-0.703883	1.10333	-0.399449
			-0.57735	1.1547	-0.57735				-0.279998	-0.279998	0.559995
			1.013	-0.86926	-0.143741				-0.430827	-0.681473	1.1123
			1.0434	-0.716221	-0.327183				1.13347	-0.60915	-0.52432
			0.936739	-0.550138	-0.386601				0.887639	-1.0387	0.151061
			-0.36284	-0.505378	0.868218				-0.804253	0.952242	-0.147989
			0.345638	-0.718423	0.372785				-0.752622	0.688547	0.0640747
			-0.52236	-0.625983	1.14834				0.089008	-0.915821	0.826813
			0.815133	-0.807289	-0.00784399				-0.374916	1.04566	-0.670744
			-0.998224	0.686059	0.312165				-0.8395	-0.229321	1.06882
			0.948142	-0.715024	-0.233118				1.00169	-0.853363	-0.148323
			-0.452484	0.379087	0.0733978				-1.0804	0.577494	0.502908
			0.149414	0.122309	-0.271723				-0.623835	1.10916	-0.485324
			-1.09631	0.628915	0.467392				0.573099	-0.968467	0.395368
			-0.970693	0.615632	0.355061				-0.638333	0.969948	-0.331615
			-0.367931	-0.367931	0.735861				-0.504458	-0.504458	1.00892
			-0.919667	0.81526	0.104408				-0.21726	-0.83647	1.05373
			0.0655852	0.933203	-0.998788				-0.279217	1.04206	-0.762845
			-0.781975	0.812707	-0.0307313				0.939152	-0.714723	-0.224429
			-0.838048	0.874425	-0.0363769				0.612744	-1.06214	0.449391
			0.762886	-0.496773	-0.266113				0.223248	-0.715175	0.491927
			-0.0394848	-0.163453	0.202938				0.139522	0.903627	-1.04315
			0.0243516	-0.975983	0.951631				-0.733127	0.00368359	0.729443
			0.816069	-1.06046	0.244387				0.142289	0.878635	-1.02092
			0.686576	-0.807339	0.120762				-0.794213	0.492783	0.30143
			-0.76418	1.02145	-0.257267				-0.622498	0.798066	-0.175568
			0.190675	-0.956109	0.765434				-0.783112	0.681116	0.101997
			-0.492888	-0.492888	0.985776				0.394709	-0.3023	-0.0924094
			0.107704	-0.915108	0.807404				-0.972144	0.56947	0.402673
			0.49661	-0.716521	0.219912				-0.864266	1.05268	-0.18841
			0	0	0				-0.273055	-0.273055	0.546111
			-0.844859	-0.187589	1.03245				0.555847	-0.918565	0.362718
			-0.999551	0.666005	0.333546				-0.843644	0.666906	0.176738
			-0.288773	-0.730077	1.01885				1.07602	-0.330157	-0.745868
			-0.447765	-0.447765	0.895529				-0.921889	0.376294	0.545595
			-0.625742	1.15093	-0.525188				0	0	0
			0.968429	-0.770729	-0.1977				0.0222306	-0.261598	0.239367
			-0.60927	0.500912	0.108358				0.304032	-0.609523	0.305491
			0.543421	-0.981483	0.438062				0.777542	-0.670947	-0.106595
			-0.320223	0.907883	-0.58766				-0.154241	-0.0307193	0.18496
			0.468994	-0.818253	0.349259				-0.0693557	-0.599021	0.668376
			-0.293428	1.05921	-0.765779				0.826517	-1.02473	0.198216
			0.897091	-0.853693	-0.0433972				-0.10992	1.01824	-0.908316
			-0.401318	1.10462	-0.703301				-1.00275	0.276258	0.726488
			-0.649019	0.885757	-0.236738				-0.898256	0.340062	0.558194
			-0.809826	0.826296	-0.0164704				0.339398	-0.939593	0.600195
			-0.219621	1.0678	-0.848183				-0.796532	0.644707	0.151825
			0.989974	-0.933852	-0.0561221				0.932529	0.106831	-1.03936
			-1.01356	0.77984	0.233721				-0.273073	1.06712	-0.794046
			0.833375	-0.921543	0.0881673				0.0376116	-0.82773	0.790118
			0.522304	-0.617905	0.0956009				-0.884341	0.719622	0.16472
			-0.838376	0.878353	-0.0399774				1.07134	-0.395197	-0.676138
			0.866983	-0.787246	-0.079737				-0.863277	1.04326	-0.179985
			0.0454079	-0.856123	0.810716				0.929887	-0.537527	-0.392361
			-0.458486	-0.666009	1.12449				-0.538013	0.184936	0.353078
			-0.972272	0.932053	0.0402184				-0.444825	1.10737	-0.662548
			-1.05197	0.741423	0.310548				1.07662	-0.244879	-0.831742
			-0.933312	0.0226833	0.910628				0.76607	0.328083	-1.09415
			-0.776721	1.05832	-0.281601				-0.690345	0.55655	0.133796
			-0.7131	-0.24798	0.961081				0.573613	-0.191126	-0.382487
			-0.444294	-0.444294	0.888587				-0.921191	0.929408	-0.00821682
			-0.834226	1.02369	-0.189464				0.716073	-0.877854	0.16178
			0.0851262	0.949022	-1.03415				0.79778	-0.995782	0.198002
			0.459421	-0.534336	0.0749151				0.219914	-0.137078	-0.0828353
			-1.10789	0.479526	0.628367				-0.52991	1.13321	-0.603299
			0.0900017	-0.652324	0.562322				-1.07223	0.290742	0.781486
			0.965374	-0.895421	-0.0699534				-0.899141	1.03665	-0.137507
			-0.226775	-0.226775	0.45355				-0.288097	-0.288097	0.576193
			-0.120828	-0.805978	0.926806				1.04172	-0.14691	-0.89481
			-0.689573	0.537413	0.15216				0.944499	-0.864872	-0.0796269
			-0.223304	-0.223304	0.446608				-0.397868	-0.652557	1.05042
			1.08937	-0.346286	-0.743084				0.646027	-0.954252	0.308224
			0.903212	-0.598803	-0.304409				-0.0672846	-0.704774	0.772058
			-0.817127	0.800741	0.0163863				-0.57735	1.1547	-0.57735
			0.367132	0.717003	-1.08414				0.0874464	0.0974038	-0.18485
			1.06234	-0.861059	-0.201277				-0.290618	-0.761097	1.05172
			0.488796	-0.814102	0.325307				0.807808	-1.06978	0.261967
			0.741113	-1.03408	0.292966				1.08043	-0.222269	-0.858165
			0.508592	-0.869716	0.361125				-0.893505	-0.0137437	0.907248
			-0.746953	1.04017	-0.293221				0.963048	-0.959167	-0.00388086
			0.193904	0.737176	-0.93108				-0.341136	-0.601091	0.942227
			1.06765	-0.845437	-0.222214				0.0309415	-0.893489	0.862548
			0.949308	-0.996504	0.0471959				-0.541264	0.822424	-0.28116
			-0.904247	0.265848	0.638399				0.729778	-0.35268	-0.377098
			0.34059	-0.826436	0.485846				0.744047	-0.968793	0.224746
			1.08726	-0.449027	-0.638234				1.10325	-0.75297	-0.350282
			-0.467645	1.13203	-0.664388				0.46002	0.671354	-1.13137
			-0.503301	-0.503301	1.0066				0.559217	-0.672478	0.113261
			-0.769358	1.05293	-0.283569				1.08503	-0.806791	-0.278236
			0.0533367	-0.961577	0.90824				-0.108091	-0.861264	0.969355
			1.11073	-0.555367	-0.555367				0	0	0
			-0.173848	-0.875675	1.04952				0.707281	-0.497864	-0.209417
			-0.844385	0.402376	0.442009				1.09837	-0.336538	-0.761835
			-0.577976	1.14512	-0.56714				-0.539999	-0.609003	1.149
			0.9412	-0.88929	-0.0519106				0.398414	-0.307859	-0.0905552
			1.002	-0.894561	-0.107444				-0.58037	1.12541	-0.545044
			1.14712	-0.63562	-0.511498				-0.0584185	0.995681	-0.937262
			0.506472	-0.817737	0.311265				0.714303	0.338357	-1.05266
			0.48095	0.618089	-1.09904				0.237822	0.760013	-0.997835
			0	0	0				0	0	0
			-0.392792	0.944635	-0.551843				1.04636	-0.619239	-0.427123
			0.809762	-0.246504	-0.563258				-0.421538	0.130629	0.290909
			-1.03502	0.648791	0.386232				-1.03937	0.907253	0.132122
			-0.684988	1.11363	-0.428646				0.865954	-0.917225	0.0512707

## Sheet: Fig_Main_2_E_body parts
Monkey A						Monkey B
areaValues	meanValues	semValues	V1/V2	V4	IT	areaValues	meanValues	semValues	V1/V2	V4	IT
V1/V2	-0.123189	0.0295084	0.99106	-0.795846	-0.195214	V1/V2	-0.0193038	0.0295037	0.777634	0.155602	-0.933237
V4	0.0356111	0.0319843	-1.03645	0.457644	0.578803	V4	-0.0542368	0.0303666	-0.596285	-0.406329	1.00261
IT	0.0875784	0.0238975	0.96616	-0.00176976	-0.964391	IT	0.0735407	0.026277	1.00197	-0.500987	-0.500987
			-0.811817	0.369481	0.442336				-0.733053	-0.110137	0.843191
			-0.170262	0.823158	-0.652896				-0.393836	-0.461056	0.854893
			0	0	0				-0.509086	-0.509086	1.01817
			-0.279951	0.30713	-0.0271785				1.10367	-0.67143	-0.432239
			0	0	0				-0.445451	-0.445451	0.890901
			-0.708491	0.95554	-0.247049				0.70809	-0.49936	-0.20873
			-0.459335	-0.459335	0.91867				-0.543603	0.492678	0.050925
			-0.481392	1.11961	-0.638223				0.149782	0.806537	-0.956319
			-0.826055	1.06154	-0.235489				0.336434	-0.832038	0.495604
			1.02195	-0.187048	-0.834897				0.834132	-0.587218	-0.246914
			-0.739312	0.675361	0.063951				-0.687493	1.13559	-0.448099
			-0.919106	0.625422	0.293684				-0.214571	-0.755452	0.970023
			-0.598716	-0.134307	0.733023				0.830707	-0.831816	0.00110859
			-0.785756	0.992214	-0.206458				-0.282312	-0.282312	0.564623
			0	0	0				0	0	0
			0.409071	-0.893924	0.484853				-0.149813	-0.624883	0.774696
			0.707635	-0.870323	0.162688				-0.831091	-0.249401	1.08049
			0.857563	-0.792181	-0.0653812				-0.90069	-0.0701198	0.970809
			-0.179133	-0.828926	1.00806				-0.809362	0.0882401	0.721122
			0.256277	-0.795088	0.538811				-0.856857	-0.13577	0.992627
			-0.83385	0.592479	0.241371				-0.57735	1.1547	-0.57735
			1.09006	-0.356938	-0.733117				0.978307	-0.021152	-0.957155
			-0.870039	0.988154	-0.118115				-0.0162288	-0.0516971	0.067926
			-0.0357421	0.996189	-0.960446				0.576956	-1.00787	0.430919
			1.02163	-0.839551	-0.182076				-0.673548	0.0379994	0.635548
			-0.304465	-0.75975	1.06421				0.908268	-0.898285	-0.00998295
			1.04538	-0.138326	-0.907058				-0.209707	-0.769817	0.979524
			-0.518996	1.10805	-0.589055				-0.892037	0.809382	0.0826553
			-0.81873	-0.164002	0.982733				-0.462174	1.14567	-0.683498
			0.940276	-0.847139	-0.0931364				1.07893	-0.202529	-0.876405
			-0.603251	1.15369	-0.550439				-0.725897	1.12373	-0.397836
			0.798126	-1.02101	0.222889				1.01674	-0.928214	-0.088528
			-0.91861	0.810484	0.108127				0.510659	0.565713	-1.07637
			-0.674615	1.08128	-0.406663				-0.159277	-0.814296	0.973573
			-0.630827	0.793184	-0.162357				0.596596	-0.835285	0.238689
			0.990908	-0.80018	-0.190728				1.14546	-0.656738	-0.488725
			-0.731867	0.641926	0.0899412				-0.312672	-0.675802	0.988473
			-0.373716	-0.373716	0.747431				-0.296196	-0.296196	0.592391
			-0.862966	0.514451	0.348515				-0.305452	-0.305452	0.610904
			0.18229	-0.691536	0.509246				-0.438662	0.511986	-0.0733239
			0.296929	0.802942	-1.09987				-0.676361	1.06382	-0.387459
			-0.383766	1.01935	-0.635584				-0.272545	-0.345762	0.618306
			-0.0855022	-0.772024	0.857526				0.999013	-0.126905	-0.872109
			0.783223	-0.543876	-0.239347				-1.07644	0.472677	0.603762
			-0.954973	0.848023	0.10695				-0.624485	1.11623	-0.491742
			0.656977	-0.887258	0.230281				0.737745	-0.664733	-0.0730122
			-0.493768	1.04624	-0.55247				-0.514034	1.08423	-0.570194
			0.18224	-0.879581	0.69734				-0.734412	0.870586	-0.136174
			-0.548425	-0.548425	1.09685				-0.265681	-0.803531	1.06921
			0.869336	0.105692	-0.975028				0.971426	-0.961882	-0.00954362
			1.0558	-0.79802	-0.257777				-0.512557	-0.512557	1.02511
			-0.872326	1.05177	-0.179444				-0.57735	1.1547	-0.57735
			-0.341319	-0.341319	0.682639				-0.879979	0.939681	-0.059702
			0.163735	-0.917027	0.753292				-0.282312	-0.282312	0.564623
			-0.707717	1.11699	-0.409274				-0.846618	0.523694	0.322923
			-0.675145	0.610574	0.0645714				0	0	0
			-0.0191967	0.823095	-0.803898				-0.289204	0.975602	-0.686398
			-0.77087	0.573764	0.197106				-0.829109	1.01873	-0.189621
			-0.76561	0.796755	-0.0311453				-0.124353	-0.78937	0.913723
			0	0	0				0	0	0
			-0.725875	1.12754	-0.40166				-0.259171	-0.259171	0.518343
			-0.0816301	1.0167	-0.935073				-0.951474	0.216291	0.735183
			-0.734466	-0.119087	0.853553				0.286196	-0.0194384	-0.266757
			-0.396014	0.340414	0.0555994				0.564365	-0.711802	0.147437
			0	0	0				0	0	0
			-0.0823684	-0.593633	0.676002				0.86095	-0.327378	-0.533571
			-0.16683	-0.781077	0.947907				-0.683985	1.12839	-0.444405
			0.528681	-0.893399	0.364719				-0.65792	-0.396949	1.05487
			0.103637	0.757159	-0.860796				0.500603	0.601114	-1.10172
			-0.505907	0.980225	-0.474318				-1.03341	0.827864	0.205545
			1.00442	-0.851363	-0.153054				-0.831336	1.06121	-0.229875
			-1.04701	0.329986	0.717024				-0.899	-0.0310906	0.930091
			-0.272421	1.04537	-0.772945				0.444241	-1.02472	0.58048
			0.585944	0.420206	-1.00615				0.552843	0.0659177	-0.618761
			0.835519	-0.65064	-0.184878				0.803602	-0.690634	-0.112968
			1.14112	-0.637801	-0.503322				1.13179	-0.615116	-0.51667
			0.513824	-0.882074	0.36825				-0.292725	-0.292725	0.585449
			-0.226775	-0.226775	0.45355				-0.285783	-0.285783	0.571565
			0.904264	0.163906	-1.06817				0.307472	-0.943684	0.636212
			-0.000667196	-0.968958	0.969625				0.520552	-0.00720096	-0.513352
			0.258712	-1.01145	0.752742				0.437375	-1.10618	0.668801
			-0.769237	1.09963	-0.330389				-0.702604	1.14055	-0.437941
			-0.78588	1.06084	-0.274963				0.939044	-0.135387	-0.803657
			-0.763432	0.487364	0.276068				1.1547	-0.57735	-0.57735
			0.495538	-0.48508	-0.0104579				0.408702	-0.815665	0.406963
			0.920027	-0.837313	-0.0827143				0.98048	-0.0295652	-0.950915
			-0.828065	0.805218	0.0228479				0.51013	-1.06869	0.558564
			0.925864	-0.874695	-0.0511694				-0.916708	0.679304	0.237404
			0.623435	-0.889402	0.265967				0.791099	-0.581505	-0.209594
			0.84072	0.229441	-1.07016				-0.067952	-0.895362	0.963314
			0	0	0				0.98809	-0.494045	-0.494045
			0.767365	-0.911385	0.14402				-1.08047	0.261054	0.819417
			-0.79174	1.03673	-0.244991				0.986597	-0.796881	-0.189716
			0.874941	-0.949423	0.0744821				0.655215	-0.91155	0.256335
			-0.92881	0.503621	0.42519				-0.275898	-0.702939	0.978838
			1.11652	-0.781691	-0.33483				0.160478	-0.978215	0.817737
			0.93195	-0.858907	-0.0730426				-0.815585	0.465473	0.350112
			-0.708411	1.13201	-0.423597				1.11551	-0.689663	-0.425851
			1.11536	-0.557681	-0.557681				-0.608793	1.15344	-0.544645
			-0.57735	1.1547	-0.57735				-0.68467	0.41681	0.26786
			-0.918817	1.00038	-0.0815599				0.906875	-0.0780155	-0.828859
			-0.707419	0.872228	-0.164809				0.35286	-0.969187	0.616327
			-0.291976	-0.505583	0.797559				0.0732134	-0.756504	0.68329
			0.787515	-0.94061	0.153095				0.197953	-0.516111	0.318158
			0.363075	-0.815206	0.452131				-0.202728	1.0719	-0.86917
			-0.647605	-0.483913	1.13152				-0.85649	0.923627	-0.0671369
			0.957393	-0.92284	-0.0345532				0.669583	0.0623691	-0.731952
			1.02757	-0.804709	-0.22286				0.26383	-0.888876	0.625046
			0	0	0				-0.304295	-0.304295	0.60859
			-0.954839	0.0224729	0.932366				-0.406662	0.422329	-0.015667
			-0.261485	-0.261485	0.522971				0	0	0
			1.07608	-0.38184	-0.694238				0.913211	-0.30728	-0.605931
			0.222068	0.852046	-1.07411				-0.415368	-0.415368	0.830736
			0.143948	-0.376006	0.232058				-0.338881	0.969933	-0.631052
			-1.08655	0.638068	0.448486				-1.01895	0.907174	0.111781
			-0.688556	0.94213	-0.253573				-1.07268	0.687858	0.384824
			1.1192	-0.593789	-0.525414				-0.763416	1.10345	-0.340039
			0.0825937	-0.994594	0.912				0.807846	-0.981463	0.173617
			-0.249915	-0.249915	0.49983				0	0	0
			-0.806835	1.06018	-0.253343				0.778829	-1.04908	0.270254
			-1.05771	0.575931	0.481783				0.464869	0.0975424	-0.562412
			-0.175865	-0.0842703	0.260135				-0.847405	0.994293	-0.146888
			-0.277683	-0.277683	0.555367				-0.5114	-0.5114	1.0228
			-0.839727	1.01816	-0.178436				-0.432645	-0.677092	1.10974
			-0.413359	0.2479	0.165459				1.06131	-0.790616	-0.27069
			-0.230246	-0.230246	0.460492				0.537399	-0.74036	0.202961
			0.984969	-0.769713	-0.215256				-0.96644	0.215222	0.751218
			-0.57735	1.1547	-0.57735				-0.808259	0.0270078	0.781251
			0.263117	0.829181	-1.0923				-0.438509	-0.438509	0.877017
			0.212804	0.85465	-1.06745				-0.26727	-0.26727	0.534541
			-0.880661	0.985021	-0.10436				1.10283	-0.68489	-0.417942
			0.783499	-0.773808	-0.00969194				-0.503301	-0.503301	1.0066
			-0.347104	-0.347104	0.694209				1.04596	-0.204617	-0.841341
			-0.782705	1.07659	-0.293885				1.10267	-0.476557	-0.626112
			-0.613193	1.1524	-0.539208				-0.296196	-0.296196	0.592391
			0	0	0				-0.57735	1.1547	-0.57735
			0.505893	0.625291	-1.13118				-0.425781	-0.425781	0.851563
			-0.718788	0.762254	-0.0434661				0.534607	-0.783947	0.249341
			0	0	0				0	0	0
			-0.926932	0.574937	0.351996				-0.659474	-0.489217	1.14869
			-0.52639	-0.396517	0.922907				0.839996	-0.541388	-0.298608
			0.37588	-0.902589	0.52671				-0.412752	1.12739	-0.714636
			-0.950726	0.211263	0.739464				-0.810864	1.03981	-0.228947
			-0.960941	0.868417	0.0925243				-0.820439	-0.163465	0.983904
			1.06243	-0.659218	-0.403214				-0.657509	1.11138	-0.453872
			-0.0507559	-0.772865	0.823621				0.777437	-0.291566	-0.485871
			0.915998	-0.788094	-0.127905				-0.931246	0.656738	0.274507
			-0.671904	1.13841	-0.466502				-0.930785	0.714141	0.216644
			0.851153	-0.305496	-0.545657				0.27038	-1.01868	0.748302
			-0.629852	1.15033	-0.520476				1.13156	-0.56578	-0.56578
			0.733528	-1.02377	0.290242				1.04634	-0.118945	-0.927395
			0.0247977	-0.9099	0.885103				-0.375695	-0.715089	1.09078
			-0.43927	1.09159	-0.652323				-0.686085	1.03046	-0.344371
			0.448214	-0.586601	0.138387				-0.57735	1.1547	-0.57735
			0	0	0				0	0	0
			0.371946	-1.00202	0.630076				1.00761	-0.898102	-0.109506
			0.157185	-0.919912	0.762727				0.0844045	0.923789	-1.00819
			0.504888	-0.754715	0.249827				0.815083	-0.233267	-0.581817
			-0.926311	0.425291	0.501019				0.361071	-0.898977	0.537905
			1.06788	-0.244831	-0.823047				-0.864481	1.02781	-0.163325
			1.09151	-0.630122	-0.461387				-0.706298	-0.393488	1.09979
			0.156745	-0.59028	0.433535				-0.820803	-0.0101402	0.830943
			-0.251072	-0.251072	0.502144				-0.301981	-0.301981	0.603962
			-0.956307	0.847522	0.108784				-0.181028	0.934563	-0.753536
			1.12592	-0.726529	-0.399393				0.340281	-0.803018	0.462738
			-0.744494	0.912816	-0.168322				0.709455	-0.781697	0.0722419
			0.179559	-0.226435	0.0468765				0.349429	0.714965	-1.06439
			-0.0311787	-0.309518	0.340696				-0.649833	0.435296	0.214537
			-0.742586	-0.0179344	0.76052				-0.539169	-0.539169	1.07834
			-0.236031	-0.236031	0.472062				0	0	0
			0.0494682	-0.931214	0.881745				0.357107	-0.962969	0.605862
			0.815021	-0.648748	-0.166273				-1.0401	0.873825	0.166272
			-0.371402	-0.371402	0.742803				0	0	0
			-0.757627	-0.337904	1.09553				-0.643912	-0.378351	1.02226
			0	0	0				-0.269584	-0.269584	0.539169
			0.381607	0.29093	-0.672537				-0.605487	1.09928	-0.493789
			0.604561	-0.879561	0.275				-0.548425	-0.548425	1.09685
			-0.164902	0.459194	-0.294292				-0.857195	0.23919	0.618005
			1.0956	-0.683406	-0.412195				0.628792	-0.319291	-0.309501
			-0.96103	0.505238	0.455793				-0.794213	-0.258818	1.05303
			1.07901	-0.779943	-0.299068				-0.425781	-0.425781	0.851563
			-0.387638	0.11818	0.269458				-0.241582	-0.33089	0.572472
			-0.705916	0.435675	0.270241				0.490832	0.312399	-0.80323
			-0.891619	0.601404	0.290216				-1.07061	0.807401	0.263207
			0.84745	-0.772307	-0.0751427				-0.57735	1.1547	-0.57735
			0.0470966	-0.95036	0.903263				-0.819786	1.06701	-0.247229
			0.5723	-1.01161	0.439314				0.931201	-0.935517	0.00431634
			-0.919421	0.865632	0.053789				-0.184654	-0.772496	0.95715
			-0.760038	1.08275	-0.322713				-0.300824	-0.300824	0.601648
			-0.669767	1.13989	-0.47012				-0.556524	-0.556524	1.11305
			0.614668	-0.982085	0.367417				0.042899	0.959469	-1.00237
			-0.824395	0.842348	-0.0179538				0.330479	-0.605229	0.27475
			-0.57735	1.1547	-0.57735				-0.263799	-0.263799	0.527599
			0	0	0				-0.429252	-0.429252	0.858505
			-0.242973	-0.242973	0.485946				-0.57735	1.1547	-0.57735
			0.891241	-0.657856	-0.233384				-0.568094	-0.568094	1.13619
			-0.715264	0.25051	0.464753				-0.288392	-0.0823376	0.37073
			-0.6292	0.938406	-0.309206				1.10692	-0.703585	-0.403338
			-0.851763	1.0541	-0.202336				-0.335633	1.05098	-0.715344
			0.0699743	-0.795506	0.725531				0.355427	-0.937601	0.582174
			-0.836504	0.796029	0.0404752				-0.507929	-0.507929	1.01586
			-0.27859	1.07386	-0.795272				-0.962332	0.317422	0.64491
			-0.883836	0.317543	0.566293				-0.521224	1.12482	-0.603596
			-0.566937	-0.566937	1.13387				0.318655	-0.94457	0.625915
			-0.801177	1.04126	-0.240087				0.258807	-0.43355	0.174743
			-0.821781	0.171109	0.650672				0.883223	-1.00452	0.121298
			0.202595	0.801697	-1.00429				-0.833413	0.63862	0.194792
			-0.862758	0.996282	-0.133524				-0.452393	-0.452393	0.904785
			-0.257176	1.06113	-0.803957				-1.08737	0.707038	0.380331
			-0.849475	0.595592	0.253883				1.13387	-0.566937	-0.566937
			0	0	0				0	0	0
			-0.983248	0.470915	0.512333				-0.464953	0.433939	0.0310137
			0.705351	-0.793461	0.0881105				-1.0078	0.466462	0.541337
			-0.881413	0.915311	-0.0338981				-1.06091	0.619279	0.441628
			-0.737907	0.563027	0.17488				0.159418	0.146422	-0.30584
			0.155023	-0.516636	0.361613				0.806436	-1.00345	0.197012
			-0.823005	-0.0962434	0.919249				-0.981482	0.766178	0.215305
			-1.00394	0.307517	0.696421				0.772618	-0.848808	0.0761894
			-0.838761	0.95047	-0.111708				1.0996	-0.732886	-0.366711
			0.467765	-1.06183	0.59406				1.1547	-0.57735	-0.57735
			-0.837143	0.843311	-0.00616865				0.394608	-0.654094	0.259486
			-0.941828	0.799678	0.142151				-0.996018	0.873018	0.123
			-0.385286	-0.385286	0.770572				-0.57735	1.1547	-0.57735
			-0.911731	0.654158	0.257573				0.968177	-0.905844	-0.0623327
			-0.0287136	-0.859718	0.888432				1.1238	-0.509373	-0.614429
			1.10031	-0.250576	-0.849738				-0.57735	1.1547	-0.57735
			-0.30004	0.922302	-0.622262				0.0725068	-0.594467	0.521961
			-0.986741	0.393793	0.592949				1.09512	-0.813677	-0.281447
			0.967966	-0.814995	-0.152971				1.09349	-0.333745	-0.759744
			0.847419	-0.960425	0.113006				0	0	0
			-0.846631	1.01222	-0.165588				0.76717	0.0613232	-0.828493
			-0.870572	0.899315	-0.0287433				-0.930561	0.568119	0.362442
			-1.05925	0.575685	0.483561				-1.05442	0.817523	0.236897
			-0.408929	1.11968	-0.710748				-0.566054	-0.0499146	0.615968
			0.274991	-0.39679	0.121799				-0.114505	-0.879177	0.993682
			-0.666318	0.00479335	0.661525				-0.93602	0.816323	0.119696
			-0.82125	0.950299	-0.129049				0	0	0
			0	0	0				0	0	0
			0	0	0				0	0	0
			-0.998214	0.209529	0.788685				-0.655072	-0.443565	1.09864
			-0.448922	-0.448922	0.897843				0	0	0
			-0.876915	-0.00360463	0.88052				0.790524	-0.63309	-0.157433
			-0.854702	0.168962	0.68574				0.436089	-1.0094	0.57331
			-0.780329	1.05514	-0.274811				0.530238	-0.999903	0.469665
			-0.181935	-0.621457	0.803392				0.44626	-0.277279	-0.16898
			1.15444	-0.55746	-0.596977				-0.299667	-0.299667	0.599334
			-0.656178	0.143516	0.512662				-0.432723	-0.432723	0.865447
			-1.07121	0.656496	0.414712				0.0274648	-0.141145	0.11368
			1.11363	-0.653374	-0.46026				-0.41074	-0.41074	0.82148
			0.676421	-0.958691	0.28227				-0.932436	0.389927	0.542509
			-0.974949	0.57693	0.398019				1.10369	-0.703539	-0.400147
			0.6825	-0.752508	0.0700084				-0.564623	-0.564623	1.12925
			0.572701	-0.930855	0.358154				0.88372	-1.01474	0.131023
			1.14613	-0.553604	-0.592522				-0.214925	-0.636177	0.851102
			0	0	0				0	0	0
			0.67323	-0.966987	0.293758				-0.214474	1.08079	-0.866312
			-0.983917	0.397508	0.586409				-0.033174	0.982695	-0.949521
			-0.57735	1.1547	-0.57735				-0.957064	0.331343	0.625721
			0.660984	-0.827845	0.166861				0.8282	-0.735481	-0.0927188
			-0.461649	-0.461649	0.923298				0.156752	0.873712	-1.03046
			0.837272	-0.509348	-0.327924				1.05924	-0.178107	-0.881134
			-0.457262	1.05091	-0.593647				0.745236	-0.244313	-0.500923
			-0.5379	1.04656	-0.508663				-0.933851	0.886232	0.0476196
			-0.545735	0.337042	0.208692				0.63093	-1.05615	0.425218
			0.399357	-0.710771	0.311414				-0.918538	0.0156036	0.902934
			-1.05544	0.589281	0.466162				0.743572	-0.971651	0.228079
			-0.24413	-0.24413	0.48826				-0.430409	-0.430409	0.860819
			1.03191	-0.343627	-0.688282				-0.208522	0.9135	-0.704978
			-0.934212	0.913772	0.0204401				0.938229	-0.827071	-0.111158
			0.1104	-0.353956	0.243556				1.09551	-0.773395	-0.322113
			-0.249915	-0.249915	0.49983				0	0	0
			-0.753503	1.1061	-0.352596				0.812025	-0.934007	0.121982
			-0.226775	-0.226775	0.45355				1.0066	-0.503301	-0.503301
			-0.384129	-0.384129	0.768258				-0.498673	-0.498673	0.997347
			0	0	0				0.523814	-0.966722	0.442908
			-0.953842	0.114103	0.839739				-0.938284	0.776938	0.161347
			-0.57735	1.1547	-0.57735				0	0	0
			-0.783041	0.797818	-0.0147766				-0.768831	-0.323844	1.09268
			-0.537203	1.15376	-0.616555				0	0	0
			-0.526015	0.371284	0.154731				0.0479423	-0.878821	0.830879
			-0.367931	-0.367931	0.735861				-0.0968818	-0.808242	0.905123
			1.08822	-0.719848	-0.368377				0.0870928	0.937836	-1.02493
			-0.656529	0.86424	-0.207712				1.04237	-0.864016	-0.178349
			0	0	0				-0.879815	1.03012	-0.150304
			0.656203	-0.966979	0.310776				0.867758	-0.337295	-0.530463
			-0.679911	1.1137	-0.433789				-0.435037	-0.435037	0.870075
			0.777791	-0.776858	-0.000932729				-0.100436	0.967442	-0.867006
			0.808843	-0.0804214	-0.728421				-0.204327	0.824534	-0.620206
			-0.600414	0.586935	0.0134794				-1.00377	0.748183	0.255587
			-0.768468	0.578041	0.190427				0.990404	-0.495202	-0.495202
			0.79338	-1.035	0.241625				-0.542018	0.690124	-0.148106
			-0.729372	-0.124833	0.854205				-0.460457	-0.559442	1.0199
			-0.552879	-0.59047	1.14335				1.10346	-0.624232	-0.479223
			-0.210675	0.434266	-0.223591				-0.873247	0.960504	-0.0872568
			-0.698225	1.09913	-0.40091				-0.68476	1.14068	-0.455917
			0.926679	-0.908352	-0.0183263				-0.708843	1.1086	-0.399758
			-1.01253	0.651175	0.36135				-0.960487	0.189989	0.770498
			0.260613	-1.02415	0.763534				-0.150749	0.982542	-0.831793
			0.983478	-0.756039	-0.227439				1.12487	-0.580555	-0.544312
			-0.811852	0.266064	0.545787				-0.0806427	-0.293449	0.374092
			0.63903	-0.635567	-0.00346302				-1.05469	0.283876	0.770815
			-0.797385	0.665846	0.13154				-0.282312	-0.282312	0.564623
			0.288889	-0.822957	0.534068				-0.665072	1.10773	-0.442656
			-0.57735	1.1547	-0.57735				0	0	0
			0.299857	-1.08676	0.786898				-0.530771	-0.00870162	0.539473
			-0.996929	0.681928	0.315001				0.518703	-0.861842	0.343139
			-0.0483128	1.00825	-0.959934				-0.797816	0.83011	-0.0322938
			-0.958488	0.644811	0.313677				0.553022	-0.941876	0.388854
			-0.402351	0.832246	-0.429895				0.107773	-0.973997	0.866224
			-0.637949	1.14943	-0.511484				0.568642	0.511455	-1.0801
			1.10379	-0.551896	-0.551896				-0.297353	-0.297353	0.594705
			-0.57735	1.1547	-0.57735				-0.57735	1.1547	-0.57735
			-0.677499	1.05888	-0.381381				1.12028	-0.495177	-0.625105
			-0.191889	-0.805192	0.997081				-0.484675	1.08596	-0.601286
			-0.57735	1.1547	-0.57735				-0.615147	0.493108	0.122039
			-0.498673	-0.498673	0.997347				-0.452393	-0.452393	0.904785
			-0.327024	1.11859	-0.791565				-0.934067	0.904353	0.0297136
			0.351006	-0.849295	0.498289				-0.57735	1.1547	-0.57735
			0.595229	-0.88648	0.291251				0.00929347	-0.356438	0.347144
			-0.835706	0.967358	-0.131652				-0.524851	0.285192	0.239659
			1.11461	-0.52705	-0.587556				0.746368	-0.850739	0.104371
			-0.918587	0.534098	0.384488				-0.837988	0.732944	0.105044
			-0.388757	-0.388757	0.777514				-0.634381	1.15072	-0.516339
			-0.201723	1.08436	-0.882642				0.995033	-0.497516	-0.497516
			-0.57735	1.1547	-0.57735				0	0	0
			0.204775	-1.00599	0.801213				0.255468	0.319255	-0.574722
			-0.57735	1.1547	-0.57735				-0.604201	0.582111	0.0220894
			-0.0258989	-0.795175	0.821074				-0.0511083	0.869647	-0.818538
			0	0	0				0	0	0
			-1.00714	0.364488	0.642653				-0.724373	0.936251	-0.211877
			-0.851415	-0.0549096	0.906324				-0.422442	1.11085	-0.688409
			-0.561042	1.1545	-0.593457				0.360686	-0.671015	0.310329
			-0.910044	0.231348	0.678697				0.818898	-0.798241	-0.0206577
			0.684855	-0.759146	0.0742911				-0.0611265	0.0013361	0.0597904
			-0.677011	1.07107	-0.394056				-0.509086	-0.509086	1.01817
			0.287724	-1.03945	0.751721				-0.105846	-0.559709	0.665555
			-0.612124	1.07706	-0.46494				-1.0223	0.667448	0.354852
			-0.224461	-0.224461	0.448922				0	0	0
			-0.611473	-0.481537	1.09301				0.318033	-0.155664	-0.162369
			-0.219554	-0.642369	0.861924				-1.04294	0.420143	0.622794
			0.230494	-1.03589	0.805397				-0.801609	-0.312411	1.11402
			-0.371402	-0.371402	0.742803				1.01586	-0.507929	-0.507929
			0.286281	-1.02338	0.737094				0.389901	-0.0939226	-0.295978
			0.919646	-0.908	-0.0116461				0.259878	-0.336322	0.076443
			-1.0288	0.650134	0.378668				0.21431	-0.875623	0.661313
			-0.792	1.07522	-0.283218				-0.463097	-0.639219	1.10232
			-0.671687	1.14031	-0.468621				1.07055	-0.200123	-0.87043
			0.300424	0.737941	-1.03836				0.935988	-0.975689	0.0397015
			0.839445	-0.807112	-0.0323323				-0.774674	-0.180111	0.954785
			1.12153	-0.687987	-0.433547				-0.555832	-0.596789	1.15262
			0.525472	-0.531056	0.00558401				-0.730042	1.07472	-0.344678
			-0.962875	0.768963	0.193913				0.341359	-1.08666	0.745296
			-0.8781	0.526469	0.35163				0.984828	-0.222162	-0.762666
			-0.847932	0.471301	0.376632				-0.727142	1.13151	-0.404372
			-0.399586	1.13603	-0.736443				0.235492	-0.918234	0.682742
			0.742605	-0.940155	0.19755				1.14192	-0.610553	-0.531366
			0	0	0				-0.445451	-0.445451	0.890901
			-0.37047	0.484268	-0.113798				0.983462	-0.491731	-0.491731
			0	0	0				0	0	0
			-0.913164	0.887051	0.0261128				-0.0891123	-0.84922	0.938333
			-0.927066	1.00492	-0.0778568				0.643875	-0.923308	0.279433
			-0.863867	0.390044	0.473823				0.838635	-0.974189	0.135554
			-0.663593	-0.410248	1.07384				0.370842	-0.944775	0.573933
			-0.532368	0.972672	-0.440304				1.11041	-0.76959	-0.340819
			0.925049	0.0834966	-1.00855				0.848155	-0.760676	-0.0874799
			-0.223304	-0.223304	0.446608				0.920562	-0.672437	-0.248125
			-0.57735	1.1547	-0.57735				-0.711398	0.444088	0.26731
			-0.459639	0.969154	-0.509515				-0.817867	0.302171	0.515695
			-1.0433	0.400448	0.642853				-0.925082	0.824377	0.100705
			1.10258	-0.726131	-0.376452				0.886444	-0.800919	-0.0855253
			-0.245287	-0.245287	0.490574				0.763533	-0.884457	0.120924
			0.260767	-0.85561	0.594843				-0.673651	0.441365	0.232286
			0.62302	-0.804896	0.181877				1.01089	-0.833632	-0.177258
			0.577479	-1.09356	0.516077				0.799275	-0.114471	-0.684804
			1.13452	-0.497485	-0.637033				1.07194	-0.584548	-0.487389
			0.186396	-0.545816	0.35942				0.563375	0.49033	-1.0537
			-0.245287	-0.245287	0.490574				0	0	0
			0.68088	-0.346884	-0.333996				-0.802002	1.00509	-0.20309
			-0.680578	0.106367	0.574212				-0.322213	1.09808	-0.775869
			-0.355553	-0.628689	0.984242				1.06267	-0.621338	-0.441329
			0	0	0				-0.503301	-0.503301	1.0066
			0	0	0				0	0	0
			-0.467327	-0.671225	1.13855				0.744789	-1.08188	0.337095
			-0.277887	1.08822	-0.810338				0.257922	-0.589501	0.331578
			-0.24413	-0.24413	0.48826				0	0	0
			0.499197	-1.09317	0.593973				-0.835167	0.178545	0.656622
			0	0	0				-0.57735	1.1547	-0.57735
			-0.483108	-0.649047	1.13215				0.79188	-1.04364	0.25176
			-0.411286	-0.682293	1.09358				-0.725613	-0.398771	1.12438
			-0.261485	-0.261485	0.522971				-0.263799	-0.263799	0.527599
			-1.0201	0.698163	0.321935				-0.744035	0.865697	-0.121662
			1.1321	-0.490518	-0.641586				-0.585682	1.0028	-0.417118
			0.79823	-0.825673	0.0274425				-0.763993	1.03075	-0.266758
			-0.798064	-0.0918527	0.889917				-0.811363	1.07883	-0.267465
			-0.234874	-0.234874	0.469748				0	0	0
			0	0	0				-0.517186	-0.517186	1.03437
			-0.772247	1.05664	-0.284397				0.0830867	-0.385356	0.302269
			0.460488	-0.96995	0.509462				-1.01328	0.734894	0.278386
			0.981359	-0.748221	-0.233138				1.03072	-0.867748	-0.162969
			-0.345947	-0.345947	0.691895				1.09281	-0.67901	-0.413802
			1.13137	-0.709259	-0.422108				0.727241	-0.953325	0.226085
			1.02816	-0.549765	-0.478392				0.782325	-0.756693	-0.025632
			-0.883519	0.265734	0.617785				-0.557951	0.999881	-0.44193
			1.11536	-0.557681	-0.557681				1.12462	-0.562309	-0.562309
			0	0	0				0	0	0
			-0.295208	0.350465	-0.0552572				0.817397	-0.761657	-0.0557397
			-0.379543	-0.726415	1.10596				-0.457399	1.12913	-0.671733
			0	0	0				0	0	0
			0.663058	-0.505599	-0.157459				1.01756	-0.823646	-0.19391
			-1.08144	0.271805	0.809635				0.650427	0.462293	-1.11272
			0.384974	-0.792878	0.407904				-0.723498	0.438618	0.28488
			-0.370245	-0.370245	0.740489				-0.978127	0.819578	0.158549
			0.464149	-0.38668	-0.0774694				1.07206	-0.243943	-0.828122
			-0.618366	1.07324	-0.454874				1.13868	-0.498185	-0.640499
			-0.802094	0.983475	-0.181381				-0.57735	1.1547	-0.57735
			-0.034942	-0.115364	0.150306				-0.35125	0.449357	-0.0981065
			-0.532229	1.08604	-0.553813				-0.913956	0.753989	0.159968
			0	0	0				0.378038	-0.656176	0.278138
			0.038023	-0.926119	0.888096				0.150409	-0.872704	0.722294
			-0.697714	-0.0114195	0.709134				-0.57735	1.1547	-0.57735
			-0.995023	0.0952016	0.899821				0.0413075	0.101638	-0.142946
			0.17531	-0.93271	0.7574				-0.88776	1.02773	-0.139965
			1.02562	-0.90729	-0.11833				-0.0410595	-0.252403	0.293462
			-0.698558	0.956178	-0.25762				-0.289889	1.01695	-0.727065
			-1.00119	0.198322	0.802867				-0.952797	0.874093	0.0787037
			-0.57735	1.1547	-0.57735				-0.867407	0.728451	0.138957
			0.954953	-0.84289	-0.112064				0.682456	0.278504	-0.960959
			0.00473708	-0.783143	0.778406				-0.238199	-0.614817	0.853016
			0.797193	-0.664736	-0.132457				-0.994337	0.823172	0.171165
			-0.57735	1.1547	-0.57735				0	0	0
			-0.753999	1.02384	-0.269845				-0.253629	-0.345787	0.599416
			0.244591	0.834888	-1.07948				1.09745	-0.722043	-0.375406
			0	0	0				-0.300824	-0.300824	0.601648
			-0.653624	1.14802	-0.4944				0.413278	-0.593154	0.179877
			-0.750962	0.0290389	0.721923				-0.296196	-0.296196	0.592391
			-0.709857	1.10834	-0.398485				1.10659	-0.776902	-0.32969
			-0.931944	-0.0792207	1.01116				-0.449484	1.12797	-0.678487
			-0.870162	0.696379	0.173783				0.844246	-0.931555	0.0873086
			1.02075	-0.274819	-0.745935				-0.0779278	-0.144516	0.222444
			-0.659402	1.10569	-0.446288				-0.884456	1.03107	-0.146618
			0.662523	-0.899409	0.236886				-0.291568	-0.291568	0.583135
			-0.975338	0.862323	0.113016				0.236708	-0.839229	0.602521
			-0.493353	-0.468587	0.961941				-0.299785	-0.735922	1.03571
			0.145702	-0.68135	0.535648				-0.431357	0.876162	-0.444806
			-0.797835	-0.227003	1.02484				-0.474963	1.11909	-0.644129
			0.417809	-0.943356	0.525547				-1.08001	0.63171	0.4483
			0.980752	-0.774062	-0.20669				-0.57735	1.1547	-0.57735
			0.61296	0.135358	-0.748318				0.645263	-0.0202397	-0.625023
			0.602209	-1.00223	0.400016				0.54504	-1.04372	0.498681
			0.156894	-0.558922	0.402028				0.276571	-0.87496	0.598388
			0.191112	-0.842898	0.651787				-0.509086	-0.509086	1.01817
			0.470363	0.659884	-1.13025				-0.674171	1.104	-0.429826
			-0.74545	0.0856806	0.659769				0.801222	0.225016	-1.02624
			-0.261485	-0.261485	0.522971				0	0	0
			-0.980941	0.772538	0.208403				-0.51508	1.13909	-0.624012
			-0.548074	0.756246	-0.208172				0.277074	0.691798	-0.968872
			-0.0372119	-0.739894	0.777106				-0.0382929	-0.831991	0.870284
			0.924568	0.0400094	-0.964578				0.658083	-0.426791	-0.231291
			-0.0415974	-0.862502	0.9041				0.806554	-0.0301966	-0.776357
			-0.23182	1.08377	-0.851946				-0.656433	1.08458	-0.428144
			0.865113	-0.753683	-0.11143				0.306476	-0.887627	0.581151
			-0.861103	0.804799	0.056304				0.200911	-0.588977	0.388066
			-0.740944	-0.350104	1.09105				-0.810434	-0.269986	1.08042
			0.129275	-0.731406	0.602131				0.620671	0.395559	-1.01623
			0	0	0				-0.57735	1.1547	-0.57735
			0.844576	-1.02387	0.179292				-0.35766	-0.460182	0.817842
			-0.938241	0.816644	0.121597				-0.060928	-0.915864	0.976792
			0.91371	-0.479416	-0.434294				1.1	-0.653164	-0.446837
			0.538468	-1.06627	0.527804				-0.828716	-0.205827	1.03454
			-0.862488	0.994249	-0.131761				-0.818253	-0.055089	0.873342
			-0.582495	0.0248384	0.557656				-0.510632	1.15188	-0.641247
			-0.982256	0.720072	0.262184				0.0431978	0.902484	-0.945682
			-0.320905	-0.0212679	0.342173				-0.750314	0.43659	0.313725
			0.667371	-0.0806835	-0.586687				-0.872541	-0.172804	1.04535
			-0.22099	-0.22099	0.44198				0	0	0
			-0.722193	0.620294	0.101899				-0.424624	-0.424624	0.849249
			0.228022	-0.863259	0.635236				1.11531	-0.651785	-0.463522
			-1.00859	0.625259	0.383335				0.995466	-0.88229	-0.113176
			0.92743	0.0107062	-0.938136				0.421964	0.644144	-1.06611
			0.606398	-0.951319	0.34492				1.07665	-0.271695	-0.804959
			0.844842	-0.716754	-0.128089				0.134271	-0.836017	0.701746
			-0.820997	0.703452	0.117545				0.206194	-0.542227	0.336033
			1.10623	-0.601345	-0.50489				-0.200235	1.05806	-0.857822
			-0.328289	1.11371	-0.785423				0.517393	-0.3114	-0.205993
			0.844914	-0.637484	-0.20743				0.211361	-0.859006	0.647645
			-0.810901	1.04826	-0.237361				-0.183857	1.00939	-0.82553
			0	0	0				0	0	0
			-0.0468435	-0.818411	0.865255				0.674046	-0.947348	0.273302
			-0.901347	0.750905	0.150442				0.830595	-0.951794	0.1212
			-0.0199478	-0.84911	0.869058				-0.95722	0.0160858	0.941134
			-0.701093	1.02782	-0.32673				1.0678	-0.526946	-0.540858
			1.04158	-0.474322	-0.567253				0.46011	-0.418487	-0.041623
			0.0558666	-0.42112	0.365254				1.03513	-0.58294	-0.452193
			-0.882151	0.519385	0.362766				1.13387	-0.566937	-0.566937
			-1.00437	0.468018	0.536349				-0.675148	0.362094	0.313054
			-0.915852	0.0726819	0.84317				0.15185	-0.0989529	-0.0528969
			-0.0174061	0.368234	-0.350828				0.694481	-0.157589	-0.536892
			-0.57735	1.1547	-0.57735				-0.297353	-0.297353	0.594705
			0.931041	-0.718761	-0.21228				0.892624	-0.948781	0.0561569
			-0.817982	0.992776	-0.174794				0.261086	0.472443	-0.733529
			-0.159621	-0.864284	1.0239				1.08104	-0.54755	-0.533485
			-0.75823	0.954588	-0.196359				0.284223	-1.0498	0.765574
			-0.458178	-0.458178	0.916356				1.00484	-0.0935643	-0.911277
			0.546869	-0.713442	0.166573				-0.512557	-0.512557	1.02511
			-0.494045	-0.494045	0.98809				-0.623002	1.15278	-0.529777
			-0.974165	0.490825	0.48334				-0.858505	0.873875	-0.0153699
			-0.946274	-0.00410401	0.950378				-0.475539	-0.226471	0.702009
			-0.739434	1.11514	-0.375704				0.694563	-0.763602	0.0690384
			-0.690903	0.876835	-0.185932				-0.189411	1.05536	-0.865949
			0.94905	-0.436613	-0.512437				0.763964	-0.153791	-0.610173
			-0.381815	-0.381815	0.76363				0	0	0
			0.400621	-0.815368	0.414747				-0.870584	0.228429	0.642154
			0	0	0				-0.285783	-0.285783	0.571565
			0.146215	-0.643394	0.497179				-1.02472	0.516546	0.508171
			0.634927	-0.924491	0.289564				-0.246664	-0.754818	1.00148
			1.1143	-0.753388	-0.360912				0.0563403	-0.951655	0.895314
			-0.785762	0.332223	0.453539				0.143007	0.898127	-1.04113
			0.856642	-0.801534	-0.0551083				0.838838	-0.456027	-0.382811
			1.0846	-0.687558	-0.397044				-0.421153	-0.421153	0.842307
			-0.134912	1.05772	-0.92281				0	0	0
			-0.512812	0.674123	-0.16131				0.640353	-0.632734	-0.00761815
			-0.231403	-0.231403	0.462806				-0.57735	1.1547	-0.57735

## Sheet: Fig_Main_2_E_monkeys_vs_humans
Monkey A						Monkey B
areaValues	meanValues	semValues	V1/V2	V4	IT	areaValues	meanValues	semValues	V1/V2	V4	IT
V1/V2	-0.13592	0.0389025	-0.218676	-0.218676	0.437352	V1/V2	-0.111614	0.0357909	-0.835307	0.134503	0.700805
V4	0.0853226	0.0408486	0.832653	-0.762336	-0.0703172	V4	-0.0356103	0.0396006	1.13754	-0.657901	-0.479635
IT	0.050597	0.0319164	0	0	0	IT	0.147224	0.0331811	-0.524128	-0.524128	1.04826
			-0.175544	-0.850743	1.02629				-0.726764	1.1208	-0.394037
			1.04231	-0.437563	-0.604751				1.02267	-0.758659	-0.264013
			-0.436778	1.05921	-0.622433				0.024364	-0.92053	0.896166
			0.336272	-0.888258	0.551986				-0.6698	0.990454	-0.320654
			0.463497	-0.787833	0.324336				0.218348	-0.788515	0.570168
			-0.857466	0.696453	0.161013				-0.614696	1.05774	-0.443042
			-0.852352	1.0548	-0.202449				-0.891933	-0.0559971	0.94793
			-0.95645	0.517382	0.439068				-0.438072	-0.547989	0.986062
			0	0	0				0	0	0
			0.854072	-1.03411	0.180039				0.656914	-1.05921	0.4023
			-0.802317	0.880331	-0.0780143				-0.571565	-0.571565	1.14313
			-0.0216666	-0.877318	0.898985				-0.505615	-0.505615	1.01123
			-0.0487266	-0.471187	0.519914				-0.247478	-0.554304	0.801782
			-0.219287	-0.411112	0.630399				0.75614	0.0787592	-0.834899
			1.15065	-0.583789	-0.566862				0.342529	-0.137542	-0.204987
			-1.00268	0.74357	0.259115				0.958401	-0.596235	-0.362167
			0.640227	-1.09484	0.45461				0.764677	-0.693166	-0.071511
			-0.97383	0.286338	0.687491				0.0998218	-0.895899	0.796078
			0	0	0				0	0	0
			-0.734107	0.628409	0.105699				-0.282036	-0.686129	0.968165
			1.10157	-0.338322	-0.763251				-0.314271	1.09247	-0.7782
			-0.153563	0.962821	-0.809258				0.881664	-0.853556	-0.0281087
			0.156155	0.907082	-1.06324				0.344281	-0.760261	0.41598
			-0.796024	0.688107	0.107918				-1.0003	0.302978	0.697319
			0.976305	-0.694508	-0.281796				-0.941968	0.20433	0.737639
			0.467717	-0.981032	0.513315				0.937418	-0.768166	-0.169252
			-0.849182	0.413839	0.435343				0	0	0
			-0.768888	0.991525	-0.222637				-0.797213	0.233079	0.564134
			-0.892923	0.466938	0.425985				-0.654713	0.703101	-0.0483874
			-0.371402	-0.371402	0.742803				-0.437352	-0.437352	0.874703
			-0.0432723	-0.568868	0.61214				-0.251577	0.97636	-0.724783
			-0.623131	1.11052	-0.487389				-0.0981373	-0.447402	0.54554
			-0.795652	0.902358	-0.106706				-0.29851	-0.29851	0.59702
			-0.62956	-0.413747	1.04331				-0.827478	1.03566	-0.208183
			0	0	0				0	0	0
			-0.420469	1.12946	-0.708987				0.335979	0.0918535	-0.427832
			-0.0883773	1.02075	-0.932371				-0.950392	0.232378	0.718014
			-0.864138	0.817417	0.0467206				0.798444	-0.840086	0.0416415
			0.959445	-0.827431	-0.132014				0.21521	-0.62732	0.41211
			0.765556	-0.622738	-0.142818				0.894227	-0.912086	0.0178585
			0.653184	-1.03354	0.380351				0.877014	-0.992472	0.115458
			-0.786112	0.888516	-0.102404				-0.455864	-0.455864	0.911727
			-0.362963	-0.0858728	0.448836				-0.290274	1.08589	-0.795612
			-0.57735	1.1547	-0.57735				-0.43388	-0.43388	0.867761
			-0.234874	-0.234874	0.469748				-0.510243	-0.510243	1.02049
			1.08672	-0.803203	-0.283518				-0.988075	0.779644	0.208431
			0.787996	-0.626492	-0.161504				0.800717	-0.653961	-0.146755
			0.668597	-0.880138	0.211542				-0.205833	-0.419646	0.625478
			0.552588	-1.0596	0.507007				-0.202659	0.397994	-0.195335
			1.0657	-0.50644	-0.559265				0.440138	-1.01087	0.570731
			-0.902703	0.833532	0.0691705				-0.12144	0.217851	-0.0964111
			-0.129347	-0.731822	0.861169				0.39563	-0.549175	0.153545
			0	0	0				0	0	0
			-1.01158	0.405014	0.606569				-0.604291	-0.48357	1.08786
			-0.0307632	-0.648327	0.67909				1.15465	-0.568664	-0.585991
			-0.814899	1.09704	-0.282143				0.168102	0.856643	-1.02475
			-0.870942	1.02299	-0.152052				-1.00151	0.0484513	0.953055
			-0.74571	1.08518	-0.339472				-0.9353	0.0364586	0.898841
			0.188135	-0.658636	0.470501				-0.445451	-0.445451	0.890901
			1.11999	-0.559995	-0.559995				0	0	0
			-0.290811	-0.746348	1.03716				-1.09759	0.441981	0.65561
			0.834538	-1.0436	0.20906				-0.51868	0.997003	-0.478322
			0	0	0				0	0	0
			-0.788184	0.131738	0.656446				0.0584332	0.952719	-1.01115
			-0.661961	0.949689	-0.287728				-0.210212	0.651025	-0.440812
			-0.211734	-0.211734	0.423467				-0.415368	-0.415368	0.830736
			-0.0409656	-0.543688	0.584653				-0.740709	1.12635	-0.385637
			-0.591133	1.15386	-0.562728				0.571127	-0.72429	0.153163
			-0.929423	0.939981	-0.0105584				0.82709	-0.810243	-0.0168473
			0.389233	-0.798065	0.408832				-1.0039	0.417208	0.586694
			0.984878	-0.769075	-0.215803				-0.326431	1.11753	-0.791098
			0.498969	0.639345	-1.13831				0	0	0
			-0.933827	0.313983	0.619844				-0.888046	0.539466	0.34858
			0.694171	0.0662487	-0.760419				-0.170725	-0.534246	0.704971
			0.138372	-0.832061	0.693689				-0.95647	-0.0513418	1.00781
			0.136878	0.084076	-0.220954				-0.560898	1.13574	-0.57484
			-0.245893	-0.807425	1.05332				-0.995413	0.138119	0.857294
			0.926679	0.114489	-1.04117				-0.778769	0.399459	0.37931
			0.533484	-0.0585338	-0.47495				-0.954401	0.93564	0.0187611
			-0.874024	0.657207	0.216817				-0.276079	-0.795081	1.07116
			-0.145015	0.946163	-0.801148				-0.167548	0.143945	0.0236022
			-0.225618	-0.225618	0.451236				-0.48826	-0.48826	0.97652
			-0.462924	0.610848	-0.147924				-0.624208	0.454237	0.169972
			0.752535	-1.02222	0.269687				-0.897062	0.331097	0.565965
			0.824296	-0.693358	-0.130938				-0.984537	0.234025	0.750512
			-0.980579	0.723977	0.256602				0.613505	0.494402	-1.10791
			0.786198	-0.923416	0.137218				-0.814149	0.111569	0.70258
			-0.822577	-0.281855	1.10443				0.935874	-0.959057	0.0231824
			-0.57735	1.1547	-0.57735				0	0	0
			1.12112	-0.463564	-0.657558				-0.428984	0.896294	-0.46731
			-0.788387	0.881589	-0.0932014				-0.27667	-0.375037	0.651707
			-0.815724	0.644152	0.171572				1.02789	-0.804932	-0.222956
			0.616939	-0.780537	0.163598				-0.774512	0.444124	0.330387
			-0.737235	0.770779	-0.0335445				-1.01446	0.190717	0.823745
			-0.827378	1.04674	-0.219365				0	0	0
			-0.702038	1.06685	-0.364809				-0.579181	1.11184	-0.532657
			-0.537437	1.05101	-0.513577				-0.723239	0.00169293	0.721546
			0.600277	-1.01921	0.41893				0.976784	-0.873904	-0.102881
			0	0	0				0	0	0
			-0.750608	0.270247	0.480361				-0.65882	0.916235	-0.257415
			-0.930058	0.478448	0.45161				0.404159	-0.897525	0.493366
			1.06496	-0.241886	-0.823076				-0.858877	1.03174	-0.172863
			0	0	0				-0.0898096	-0.763558	0.853368
			-0.874511	0.2512	0.623312				0.962636	-0.481318	-0.481318
			-0.464132	-0.656002	1.12013				-0.412776	-0.701512	1.11429
			-0.0178241	-0.937529	0.955353				-0.777165	1.11144	-0.334272
			-0.462806	-0.462806	0.925612				0	0	0
			-0.875016	0.976602	-0.101585				-0.507929	-0.507929	1.01586
			-0.971148	0.888031	0.0831171				0.279962	0.739721	-1.01968
			-0.41572	1.14035	-0.724629				1.09784	-0.607851	-0.489986
			-0.904571	0.47814	0.426431				-0.401369	-0.612818	1.01419
			0.922846	-0.815368	-0.107479				-0.491028	1.14288	-0.651852
			0.727237	0.377595	-1.10483				-0.57735	1.1547	-0.57735
			0.835499	-0.849768	0.0142684				-0.0891549	-0.757706	0.846861
			-1.00141	0.729382	0.272027				-0.667943	1.1314	-0.463459
			-1.01199	0.508783	0.503207				-0.902685	-0.00955096	0.912236
			-0.840268	1.0582	-0.217935				-0.784442	1.07328	-0.288836
			0.193944	-0.732488	0.538545				-0.292725	-0.292725	0.585449
			0	0	0				0	0	0
			0	0	0				0	0	0
			-0.790103	0.931668	-0.141565				-0.771515	0.732092	0.0394231
			0.876911	-0.552117	-0.324794				-0.818639	0.977419	-0.15878
			0.886372	-0.938082	0.0517094				-0.879359	0.113485	0.765874
			0.620939	0.523109	-1.14405				0.203449	-0.872855	0.669406
			0.945417	-0.866505	-0.078912				-0.754632	1.0781	-0.323472
			-0.938375	0.718598	0.219776				-0.353171	1.09745	-0.744282
			0.937294	-0.632952	-0.304342				-1.00027	0.786963	0.213304
			-0.919383	0.510256	0.409127				-0.961545	0.928148	0.0333975
			-0.579552	-0.110934	0.690486				0.136483	-0.921125	0.784641
			1.11241	-0.640323	-0.472083				-0.245599	-0.461871	0.707471
			0.903418	0.0746717	-0.97809				0.393651	-0.9556	0.56195
			-0.00861825	-0.891202	0.89982				-0.192815	0.651031	-0.458216
			0.812494	-0.486406	-0.326088				0.787638	-0.882347	0.0947088
			-0.747684	1.07203	-0.324347				-0.266743	-0.789557	1.0563
			0.469569	-1.07095	0.601379				0.975406	-0.791736	-0.18367
			-0.665484	1.14612	-0.480637				-0.292725	-0.292725	0.585449
			-0.559995	-0.559995	1.11999				0.828036	-0.974344	0.146307
			-0.57735	1.1547	-0.57735				0	0	0
			-0.850744	0.657334	0.19341				-0.14248	1.05688	-0.914395
			0.528067	-0.463613	-0.0644537				0.755334	-0.543171	-0.212163
			0.378707	-0.351638	-0.0270686				-0.81171	1.04561	-0.233903
			-0.635876	1.14914	-0.513266				-0.271898	-0.271898	0.543797
			0.912774	0.131366	-1.04414				-0.980064	0.405323	0.57474
			0	0	0				0	0	0
			0.954257	-0.811997	-0.14226				1.10637	-0.357215	-0.749151
			0.427289	0.700551	-1.12784				-0.944544	0.816227	0.128317
			-0.719069	1.07221	-0.353141				-0.356562	1.08007	-0.723504
			-0.735456	0.587988	0.147469				0.980472	-0.94194	-0.0385321
			-0.195697	0.103338	0.0923588				0.654911	-0.661154	0.00624226
			0.840463	0.183698	-1.02416				0.695835	-0.785507	0.0896714
			0.62745	-0.878538	0.251088				-1.03173	0.695766	0.33596
			-0.764293	1.07199	-0.307694				-0.235562	0.893538	-0.657976
			-1.04931	0.536381	0.512933				0.25597	-0.324841	0.0688714
			0.686331	-0.957701	0.27137				-0.947107	0.362111	0.584996
			-0.0670229	-0.911499	0.978522				-0.412917	1.05165	-0.638729
			1.10129	-0.702622	-0.398665				-0.674963	0.584146	0.0908163
			0.945237	-0.834949	-0.110287				-0.817353	0.458695	0.358657
			-0.230246	-0.230246	0.460492				-0.277683	-0.277683	0.555367
			-0.57735	1.1547	-0.57735				0	0	0
			0.224654	-0.961396	0.736742				0.624988	-0.422147	-0.202841
			0.542091	-0.370055	-0.172036				0.567808	-1.02254	0.45473
			-0.770974	-0.15592	0.926894				-0.602376	0.288391	0.313985
			-0.0681085	-0.910021	0.978129				-0.0547182	0.951322	-0.896604
			0.342171	-0.252803	-0.0893683				0.0324317	-0.682596	0.650164
			-0.744286	1.09969	-0.355405				-0.671805	1.09413	-0.422325
			1.0394	-0.633553	-0.405844				-0.573334	1.11238	-0.539046
			0.0086792	0.630177	-0.638856				-1.02496	0.71672	0.308243
			0	0	0				0	0	0
			0.919876	-0.995735	0.075859				-0.792662	-0.013982	0.806644
			0.933127	-0.611035	-0.322092				-0.00632419	0.57976	-0.573436
			0	0	0				-0.86301	1.03958	-0.176567
			0	0	0				0	0	0
			-1.01812	0.340135	0.677982				0.936694	-1.00165	0.0649557
			0.234852	-0.966203	0.731351				0.22011	0.85994	-1.08005
			-0.458178	-0.458178	0.916356				1.00197	-0.500987	-0.500987
			-0.789662	0.0142485	0.775413				-0.903335	0.618383	0.284952
			-0.190692	0.441398	-0.250707				-0.887073	0.949504	-0.0624309
			-1.00066	0.672735	0.327923				-0.976245	0.217721	0.758524
			-0.594387	1.14131	-0.546918				-0.591603	-0.460346	1.05195
			0.96903	-0.914709	-0.0543214				-0.419887	0.432658	-0.0127712
			-0.778306	1.10872	-0.330415				-0.15568	-0.714075	0.869755
			0.984318	-0.768578	-0.21574				0.552115	0.549023	-1.10114
			1.03418	-0.848721	-0.185464				-0.0389939	0.481836	-0.442842
			-0.861749	0.582363	0.279386				-0.292725	-0.292725	0.585449
			-0.652662	-0.0805896	0.733251				0.42522	-1.02701	0.601795
			0.67652	-0.514345	-0.162175				0.847272	-0.160093	-0.687179
			-0.168978	1.05555	-0.886577				0.209691	-0.890676	0.680985
			-0.636252	1.14961	-0.513355				0.55146	0.521812	-1.07327
			-0.836299	0.39903	0.437269				1.11389	-0.313812	-0.800079
			-0.664451	1.12148	-0.457024				-0.271459	0.167964	0.103496
			-0.531976	1.11562	-0.583642				0.0350961	-0.717206	0.68211
			-0.612463	0.0494811	0.562981				-0.57735	1.1547	-0.57735
			-0.745006	-0.318057	1.06306				-0.111527	-0.753609	0.865136
			-0.724597	0.654447	0.0701503				0.682987	-0.912146	0.229159
			1.09091	-0.603173	-0.487732				0.181476	-0.298437	0.116961
			-0.852821	-0.0613308	0.914152				-0.434188	1.11372	-0.679532
			-0.537769	0.278169	0.2596				-0.881858	0.328953	0.552905
			0	0	0				-0.551896	-0.551896	1.10379
			0.611345	-0.561273	-0.050072				1.05963	-0.594981	-0.464652
			-1.06549	0.627776	0.437719				1.04956	-0.843481	-0.206077
			-0.822357	-0.122967	0.945324				0.580317	-0.715053	0.134736
			-0.371402	-0.371402	0.742803				-0.260328	-0.260328	0.520657
			-0.57735	1.1547	-0.57735				-0.900981	1.00843	-0.107444
			-0.84283	0.326674	0.516155				-0.107852	-0.508452	0.616304
			-0.650657	1.12645	-0.475788				-0.861369	0.25326	0.608109
			-0.83002	0.24834	0.58168				0.357606	-0.871503	0.513897
			0.500212	0.642563	-1.14277				-0.390405	1.10956	-0.719152
			1.07312	-0.595128	-0.477992				0.591878	-0.804605	0.212727
			1.02957	-0.435765	-0.593806				0.39999	0.535195	-0.935185
			-0.318971	-0.739476	1.05845				0.596273	-1.01631	0.420042
			-0.941669	0.905815	0.0358537				-0.345898	-0.644578	0.990476
			0	0	0				-0.425781	-0.425781	0.851563
			1.07293	-0.638353	-0.434573				-0.271558	1.07572	-0.804164
			-0.891395	0.475162	0.416233				1.10519	-0.766165	-0.339022
			0	0	0				-0.295039	-0.295039	0.590077
			0.17785	0.228973	-0.406824				1.11197	-0.733483	-0.378491
			0.897152	-0.582499	-0.314653				0.900408	-1.02997	0.129558
			-0.292206	-0.476679	0.768886				-0.825119	0.951674	-0.126555
			-0.972271	0.322723	0.649548				0.474455	-0.931416	0.456961
			0.169038	0.0818841	-0.250922				-0.632934	1.10385	-0.470914
			-1.08198	0.618747	0.463235				0.615248	-0.954433	0.339186
			-0.57735	1.1547	-0.57735				-0.28694	-0.28694	0.573879
			-1.00621	0.663503	0.342703				-0.344807	-0.705634	1.05044
			1.1223	-0.561152	-0.561152				-0.57735	1.1547	-0.57735
			0.820554	-0.778528	-0.0420254				1.05917	-0.721421	-0.337749
			-0.67197	-0.0999116	0.771882				0.056697	-0.93521	0.878513
			0	0	0				-0.57735	1.1547	-0.57735
			-0.855056	0.899676	-0.0446204				1.06953	-0.753237	-0.31629
			-0.928477	0.827482	0.100995				-0.197185	-0.8447	1.04188
			0.493171	0.399001	-0.892172				0.232043	-0.729243	0.4972
			0.0537297	-0.980538	0.926808				-0.759961	-0.0697666	0.829728
			-0.764379	1.01236	-0.247983				-0.644233	0.800997	-0.156763
			0.737379	-0.892672	0.155293				-0.425781	-0.425781	0.851563
			-0.920858	0.201982	0.718876				1.0884	-0.477342	-0.611056
			-0.0469467	0.957702	-0.910755				1.1065	-0.283053	-0.823446
			0	0	0				-0.279998	-0.279998	0.559995
			-0.57735	1.1547	-0.57735				-0.297353	-0.297353	0.594705
			0.622922	0.505429	-1.12835				0.730869	-0.000135168	-0.730733
			-0.646757	0.626294	0.0204625				-1.03356	0.849464	0.184097
			0.64733	-0.887805	0.240475				-0.277728	1.08493	-0.807203
			0	0	0				-0.26727	-0.26727	0.534541
			-0.852359	-0.168404	1.02076				0.491365	-0.933086	0.44172
			-1.00334	0.624322	0.379014				-0.866089	0.638613	0.227476
			0.978424	-0.77292	-0.205504				-1.10257	0.703873	0.398695
			-0.552128	1.08755	-0.535422				-0.887314	0.762732	0.124582
			0.506469	0.636321	-1.14279				-0.291568	-0.291568	0.583135
			0	0	0				-0.283469	-0.283469	0.566937
			-0.622999	1.15114	-0.528146				0	0	0
			-0.57735	1.1547	-0.57735				-0.850995	0.75183	0.099165
			0.66632	0.444911	-1.11123				0	0	0
			0.458641	-0.922539	0.463898				0.283061	-0.663314	0.380253
			-0.820681	0.956821	-0.13614				0.318932	-0.536107	0.217174
			-0.402771	-0.597247	1.00002				-0.0466675	-0.0728016	0.119469
			-0.227932	-0.227932	0.455864				0	0	0
			-0.197849	-0.197849	0.395699				0	0	0
			0	0	0				0.206814	-0.68343	0.476616
			-1.02583	0.767352	0.258475				-0.30371	1.0739	-0.770189
			-0.946124	0.940431	0.0056937				0.58551	-0.941718	0.356207
			-0.543896	0.999529	-0.455633				-0.757223	1.0188	-0.26158
			0.201413	-0.833224	0.631811				-0.504458	-0.504458	1.00892
			0.178803	-1.00649	0.827682				-0.325378	-0.582602	0.90798
			-0.445451	-0.445451	0.890901				-0.915077	0.934797	-0.0197197
			-0.701757	-0.0448074	0.746564				-0.645865	0.610639	0.0352263
			-0.817445	1.02749	-0.210049				0.709777	-0.86067	0.150892
			0.0780451	0.952295	-1.03034				0.77348	-1.0062	0.23272
			-0.386443	-0.386443	0.772886				0.268182	-0.436608	0.168426
			-0.282434	-0.260595	0.543029				0.375265	0.466059	-0.841324
			-0.889245	0.782605	0.106641				0.273051	-0.591996	0.318945
			-0.313768	-0.742514	1.05628				-0.344431	-0.771358	1.11579
			-0.470832	1.12724	-0.656412				-0.330557	-0.623249	0.953806
			-0.248758	-0.248758	0.497516				-0.269584	-0.269584	0.539169
			-0.0600823	-0.792505	0.852587				1.0544	-0.167302	-0.887097
			-1.0718	0.495498	0.576298				-0.850643	-0.0722986	0.922942
			-1.00359	0.812924	0.190665				-0.177773	-0.811696	0.989469
			-1.02317	0.630516	0.392651				0.974028	-0.87755	-0.0964782
			-0.698347	-0.344505	1.04285				-0.476248	-0.164418	0.640666
			-0.988975	0.387516	0.601459				-0.317272	-0.548484	0.865756
			-0.658886	1.13828	-0.479397				-0.348757	-0.323165	0.671922
			0	0	0				0	0	0
			1.11131	-0.422751	-0.688559				1.09029	-0.254031	-0.836256
			-0.818409	0.877888	-0.0594788				-0.857772	-0.143969	1.00174
			0.523314	-0.815971	0.292658				0.784092	-1.08022	0.296126
			-0.668327	0.319884	0.348443				-0.866649	0.850595	0.0160545
			1.10148	-0.550739	-0.550739				0	0	0
			-0.714817	-0.409204	1.12402				1.0987	-0.6874	-0.411295
			-0.36422	0.173828	0.190392				0.71622	-1.01024	0.294018
			-0.177631	-0.655784	0.833414				0.126909	-0.965007	0.838098
			-0.559626	1.03828	-0.478659				0.290628	-0.706671	0.416043
			0	0	0				-0.431566	-0.431566	0.863133
			-0.506772	-0.506772	1.01354				0.543788	-0.701187	0.157399
			1.0857	-0.740452	-0.345248				-0.682518	-0.433509	1.11603
			-0.836816	1.00296	-0.166142				-0.813407	-0.193625	1.00703
			-0.504458	-0.504458	1.00892				-0.621431	1.15289	-0.531458
			-0.836968	0.421471	0.415497				1.10172	-0.342803	-0.758918
			0.105426	0.928356	-1.03378				-0.393232	0.645531	-0.252299
			-0.798787	1.00589	-0.207101				-0.270638	0.97173	-0.701092
			-0.582964	1.14359	-0.560629				-0.539636	-0.606044	1.14568
			0.39257	-0.591002	0.198433				-0.297353	-0.297353	0.594705
			-0.90978	1.02208	-0.112299				-0.125276	1.02032	-0.895048
			0.53785	-0.955759	0.417909				0.831219	-0.939516	0.108296
			-0.836595	0.806839	0.0297565				0.928257	-0.588944	-0.339313
			-0.937138	0.950353	-0.0132144				-0.589662	0.396952	0.19271
			1.14672	-0.637359	-0.509361				-0.0716278	1.00042	-0.92879
			-0.374873	-0.374873	0.749745				0.482504	-0.73604	0.253536
			0.00147703	0.679765	-0.681243				-0.862421	1.07397	-0.211548
			0.0197562	0.68971	-0.709466				-0.736593	0.937724	-0.201131

[truncated: 19 more sheets: Fig_Main_2_E_buildings, Fig_Main_2_E_foods, Fig_Main_2_E_random, Fig_Main_3_C_monkA, Fig_Main_3_C_monkB, Fig_Main_3_C_ΔCompression, Fig_Main_3_F, Fig_Main_4_D, Fig_Main_4_E, Fig_Main_4_f, Fig_Main_4_g, Fig_Sup_1_C_monkA, Fig_Sup_1_C_monkB, Fig_Sup_2_A, Fig_Sup_2_C, Fig_Sup_2_D_AlexNet, Fig_Sup_2_E_AlexNet, Fig_Sup_4_a_monk_A, Fig_Sup_4_a_monk_B]
